# Supplementary material for: Microbial associates of an endemic Mediterranean seagrass enhance the access of the host and the surrounding seawater to inorganic nitrogen under ocean acidification
Source: Sci Rep. 2023 Nov 15;13:19996. doi: 10.1038/s41598-023-47126-4 (PMC10651887; doi:10.1038/s41598-023-47126-4)
Supplement: Supplementary file 1 — Supplementary Tables. [file 41598_2023_47126_MOESM1_ESM.xlsx]

## Sheet: ReadME_draft template
Raw Data Belonging to:
Figshare Repository
GitHub
NCBI Raw Sequence
Metadata
Table S1: A summary of eight metagenomes from five macrophyte taxa, including contig information from 'anvi-display-contig-stats'
Column	Entry	Value	Unit	Explanation
A	Species		-	Species studied
B	Tissue Type		-	Tissue sampled from host species
C	Sample ID		-	Code used per host species
D	Locale		-	Sites collected from
E	Date collected	Date	Date	Date Collected
F	Number of discrete samples or individuals contributing to sample	Numerical	count	Number of discrete samples or individuals contributing to sample
G	Reads: Number of raw reads (millions)	Numerical	millions	Number of raw reads
H	Reads: Number of quality reads (millions)	Numerical	millions	Number of reads after quality filtering (Minoche et al. 2011)
I	Reads: % of reads retained	Percentage	%	Col H/ Col G * 100
J	Contigs: Size in Millions	Numerical	millions	the cumulative length of contigs
K	Contigs: Number of Contigs	Numerical	count	Total number of contigs per sample
L	Contigs: N50	Numerical	length	Length of contig observed at 50 percent of the entire genome length
M	Contigs: Number of Genes	Numerical	count	Total number of genes per sample
N	Taxonomy: Bacteria	Numerical	count	Total number of HMM gene hits in bins of each metagenome
O	Taxonomy: Archaea	Numerical	count	Total number of HMM gene hits in bins of each metagenome
P	Taxonomy: Protist	Numerical	count	Total number of HMM gene hits in bins of each metagenome
Q	Taxonomy: Bacteria %	Percentage	%	Percent of total HMM hits in bins of each metagenome
R	Taxonomy: Archaea %	Percentage	%	Percent of total HMM hits in bins of each metagenome
S	Taxonomy: Protist %	Percentage	%	Percent of total HMM hits in bins of each metagenome
Table S2: The features of 72 metagenome assembled genomes (MAGs)
Column	Entry	Value	Unit	Explanation
A	Sample ID		-	Code used per host species
B	Bin ID	Categorical	-	Code used per bin name
C	Confidence	Percentage	%	Confidence of taxonomic identity
D	Completion	Percentage	%	Percent of bin that is complete
E	Redundancy	Percentage	%	Percentage of genes repeated in bin
F	Number of splits	Numerical	count	Number of splits in bin
G	Total Length	Numerical	#bp	Total length of bin in base pairs
H	Total SCGs	Numerical	count	Total number of single-copy core genes required for complete identification
I	Supporting SCGs	Numerical	count	Total number of single-copy core genes present in bin
J	Quality	H | L	-	Classified as High (Completion > 90%, Redundancy < 10%) or Low Quality
K	Domain	Bacteria/Archaea	-	Domain
L	Phylum	Categorical	-	Phylum
M	Class	Categorical	-	Class
N	Order	Categorical	-	Order
O	Family	Categorical	-	Family
P	Genus	Categorical	-	Genus
Q	Species	Categorical	-	Species
Table S3: Genes used in Fig 3
Column	Entry	Value	Unit	Explanation
A	Functional Grouping	Categorical	-	Functional grouping displayed in Fig 3.
B	Gene/Module Accession Number	Categorical	-	COG/KEGG gene/pathway accession number
C	Description/ KEGG Definition	Categorical	-	Description of gene/ KEGG Definition of metabolism
D	Source	Categorical	-	Gene collection source

## Sheet: Table S1. Incubation Condition 
	Supplementary Table S1. Initial conditions in incubation bottles at each site
		Control, Sant Anna		Vent, Costello South
Nutrients in uM	DOC	139.89		92.5
	DON	16.225		5.16
	phosphorus	0.0879		0.0314
	silicon	3.21015		1.747
	ammonium	1.1548		0.28025
	nitrite	0.02205		0.0484
	nitrate	2.07425		0.6515
Temperature in deg C		27.19		26.56
Dissolved Oxygen in mg/L		6.03376		6.92626

## Sheet: Table S2 statistical tests
	Table S2. Statistical results for Figures 2 and 3. Treatment refers to the presence or absence of P. oceanica in the incubation bottles
Figure 2a. The d15NH4 (per mil) measured in seawater during day and night. Values were logged prior to analysis.							DAY							NIGHT
	Df	Sum Sq	Mean Sq	Fvalue	Pr(>F)			Df	Sum Sq	Mean Sq	F value	Pr(>F)			Df	Sum Sq	Mean Sq	F value	Pr(>F)
site	1	2.006	2.006	8.728	0.0105	*	site	1	0.5788	0.5788	58.688	0.000259	***	site	1	1.4966	1.4966	3.79	0.0874	.
treatment	1	1.064	1.064	4.629	0.0494	*	treatment	1	0.0816	0.0816	8.274	0.028186	*	treatment	1	2.8658	2.8658	7.258	0.0273	*
day_night	1	17.068	17.068	74.256	5.71e-07	***	site:treatment	1	0	0	0.001	0.976967		site:treatment	1	0.0125	0.0125	0.032	0.8631
site:treatment	1	0.007	0.007	0.03	0.8647		Residuals	6	0.0592	0.0099				Residuals	8	3.1589	0.3949
site:day_night	1	0.069	0.069	0.301	0.592
treatment:day_night	1	1.883	1.883	8.193	0.0125	*
site:treatment:day_night	1	0.006	0.006	0.024	0.8782
Residuals	14	4	3.218	0.23
Figure 2b. The ammonification rate in nmol per hour. Values were logged prior to analysis.							DAY							NIGHT
	Df	Sum Sq	Mean Sq	F value	Pr(>F)			Df	Sum Sq	Mean Sq	F value	Pr(>F)			Df	Sum Sq	Mean Sq	F value	Pr(>F)
site	1	8.919	8.919	15.339	0.00155	**	site	1	5.276	5.276	233.844	4.94e-06	***	site	1	3.79	3.79	3.788	0.0875	.
treatment	1	2.809	2.809	4.831	0.04527	*	treatment	1	0.073	0.073	3.224	0.123		treatment	1	6.809	6.809	6.805	0.0312	*
day_night	1	0.263	0.263	0.452	0.51227		site:treatment	1	0.037	0.037	1.642	0.247		site:treatment	1	0.065	0.065	0.065	0.8046
site:treatment	1	0.085	0.085	0.145	0.70863		Residuals	6	0.135	0.023				Residuals	8	8.005	1.001
site:day_night	1	0.164	0.164	0.282	0.6037
treatment:day_night	1	3.966	3.966	6.822	0.0205	*
site:treatment:day_night	1	0.001	0.001	0.002	0.96258
Residuals	14	8.14	0.581
Figure 2c. The 15NH4 uptake rate in the P. oceanica meristem in umol N per g dry mass per hour. Values were logged prior to analysis.
	Df	Sum Sq	Mean Sq F	value	Pr(>F)
day_night	1	35.54	35.54	15.274	0.00208	**
site	1	9.09	9.09	3.905	0.07159	.
day_night:site	1	16.61	16.61	7.138	0.02034	*
Residuals	12	27.92	2.33
Figure 2d. POM Nitrogen uptake in incubation bottles in umol N per g dry mass per hour. Values were logged prior to analysis.							DAY							NIGHT
	Df	Sum Sq	Mean Sq	F value	Pr(>F)			Df	Sum Sq	Mean Sq	F value	Pr(>F)			Df	Sum Sq	Mean Sq	F value	Pr(>F)
site	1	0.082	0.082	0.14	0.713531		site	1	1.19	1.19	1.657	0.234		site	1	0.471	0.471	1.038	0.338
treatment	1	0.328	0.328	0.559	0.465425		treatment	1	7.295	7.295	10.157	0.0129	*	treatment	1	3.578	3.578	7.887	0.0229	*
day_night	1	10.773	10.773	18.386	0.000565	***	site:treatment	1	4.747	4.747	6.608	0.0331	*	site:treatment	1	0.003	0.003	0.006	0.9426
site:treatment	1	2.266	2.266	3.867	0.066849	.	Residuals	8	5.746	0.718				Residuals	8	3.629	0.454
site:day_night	1	1.579	1.579	2.695	0.12016
treatment:day_night	1	10.545	10.545	17.997	0.000621	***
site:treatment:day_night	1	2.484	2.484	4.239	0.05618	.
Residuals	16	9.375	0.586
Figure 3a. P. oceanica carbon uptake rate in mg C per g dry mass per hour
	Df	Sum Sq	Mean Sq	F value	Pr(>F)
site	1	0.0109	0.0109	0.222	0.646
day_night	1	2.0931	2.0931	42.748	2.78e-05	***
site:day_night	1	0.0062	0.0062	0.127	0.728
Residuals	12	0.5876	0.049
Figure 3b. POM Carbon uptake in incubation bottles in mgC per L per hour
	Df	Sum Sq	Mean Sq	F value	Pr(>F)		DAY								NIGHT
site	1	0.00021	0.00021	0.385	0.54362			Df	Sum Sq	Mean Sq	F value	Pr(>F)				Df	Sum Sq	Mean Sq	F value	Pr(>F)
treatment	1	0.00782	0.00782	14.051	0.00175	**	site	1	0.01816	0.01816	4.862	0.0585	.		site	1	0.00872	0.00872	12.19	0.00817	**
day_night	1	0.18384	0.18384	330.508	4.14e-12	***	treatment	1	0.28028	0.28028	75.04	2.45e-05	***		treatment	1	0.07804	0.07804	109.19	6.11e-06	***
treatment:site	1	0.00064	0.00064	1.154	0.29873		site:treatment	1	0.01822	0.01822	4.877	0.0582	.		site:treatment	1	0.00401	0.00401	5.61	0.04536	*
day_night:site	1	0.0065	0.0065	11.694	0.00351	**	Residuals	8	0.02988	0.00374					Residuals	8	0.00572	0.00071
day_night:treatment	1	0.08177	0.08177	147.001	1.77e-09	***
day_night:treatment:site	1	0.00491	0.00491	8.836	0.00898	**
Residuals	16	0.0089	0.00056
Figure S2. The change in organic and inorganic nutrients during day and night hours in uM per hour.
Figure S2a. DOC							DAY								NIGHT
	Df	Sum Sq	Mean Sq	F value	Pr(>F)				Df	Sum Sq	Mean Sq	F value	Pr(>F)			Df	Sum Sq	Mean Sq	F value	Pr(>F)
site	1	100	100.1	0.349	0.565		site	1	263.2	263.2	0.517	0.499		site	1	942.9	942.9	9.701	0.017	*
treatment	1	276	276.5	0.963	0.3444		treatment	1	746	746	1.467	0.271		treatment	1	15	15	0.154	0.7064
day_night	1	477	476.9	1.661	0.2199		site:treatment	1	417.9	417.9	0.822	0.4		site:treatment	1	409.5	409.5	4.213	0.0792	.
site:treatment	1	1	0.5	0.002	0.967		Residuals	6	3052.2	508.7				Residuals	7	680.4	97.2
site:day_night	1	1048	1047.9	3.65	0.0784	.
treatment:day_night	1	496	495.9	1.727	0.2115
site:treatment:day_night	1	827	827.3	2.881	0.1134
Residuals	13	3733	287.1
Figure S2b. DON	Df	Sum Sq	Mean Sq	F value	Pr(>F)		Figure S2b. DON
site	1	0.976	0.976	1.663	0.219686			Df	Sum Sq	Mean Sq	F value	Pr(>F)			Df	Sum Sq	Mean Sq	F value	Pr(>F)
treatment	1	0.965	0.965	1.644	0.222158		site	1	0.702	0.702	0.592	0.471		site	1	0.6016	0.6016	8.263	0.02384	*
day_night	1	11.54	11.54	19.654	0.000675	***	treatment	1	7.812	7.812	6.58	0.0426	*	treatment	1	1.3843	1.3843	19.012	0.00331	**
site:treatment	1	0.056	0.056	0.095	0.762657		site:treatment	1	0.57	0.57	0.48	0.5141		site:treatment	1	0.2648	0.2648	3.637	0.09819	.
site:day_night	1	0.01	0.01	0.017	0.899229		Residuals	6	7.123	1.187				Residuals	7	0.5097	0.0728
treatment:day_night	1	7.943	7.943	13.529	0.002784	**
site:treatment:day_night	1	0.81	0.81	1.38	0.261236
Residuals	13	7.633	0.587
Figure S2c. PO4	Df	Sum Sq	Mean Sq	F value	Pr(>F)		Figure S2c. PO4
site	1	1.4e-05	1.403e-05	0.204	0.659			Df	Sum Sq	Mean Sq	F value	Pr(>F)			Df	Sum Sq	Mean Sq	F value	Pr(>F)
treatment	1	3.18e-05	3.182e-05	0.464	0.508		site	1	0	0	0	1		site	1	3.03e-05	3.03e-05	1.697	0.234
day_night	1	2.89e-05	2.888e-05	0.421	0.528		treatment	1	0.0001067	0.0001067	0.835	0.396		treatment	1	4.39e-06	4.386e-06	0.246	0.635
site:treatment	1	0.000111	0.000111	1.619	0.226		site:treatment	1	0.0001667	0.0001667	1.304	0.297		site:treatment	1	3.95e-06	3.947e-06	0.221	0.653
site:day_night	1	1.57e-05	1.57e-05	0.229	0.64		Residuals	6	0.0007667	0.0001278				Residuals	7	0.000125	1.786e-05
treatment:day_night	1	7.37e-05	7.369e-05	1.074	0.319
site:treatment:day_night	1	6.18e-05	6.175e-05	0.9	0.36
Residuals	13	0.0008917	6.859e-05
Figure S2d. Si	Df	Sum Sq	Mean Sq	F value	Pr(>F)		Figure S2d. Si
site	1	0.0016	0.0016	2.29	0.154114			Df	Sum Sq	Mean Sq	F value	Pr(>F)			Df	Sum Sq	Mean Sq	F value	Pr(>F)
treatment	1	0.00082	0.00082	1.182	0.296718		site	1	0.00196	0.00196	2.033	0.2038		site	1	3.03e-05	3.03e-05	1.697	0.234
day_night	1	0.18967	0.18967	272.199	4.24e-10	***	treatment	1	1.5e-05	1.5e-05	0.016	0.9048		treatment	1	4.39e-06	4.386e-06	0.246	0.635
site:treatment	1	0.00597	0.00597	8.561	0.011807	*	site:treatment	1	0.003682	0.003682	3.82	0.0985	.	site:treatment	1	3.95e-06	3.947e-06	0.221	0.653
site:day_night	1	0.0131	0.0131	18.795	0.000809	***	Residuals	6	0.005783	0.000964				Residuals	7	0.000125	1.786e-05
treatment:day_night	1	0.00182	0.00182	2.609	0.130269
site:treatment:day_night	1	0.00021	0.00021	0.295	0.596413
Residuals	13	0.00906	0.0007
Figure S2e. NH4	Df	Sum Sq	Mean Sq	F value	Pr(>F)		Figure S2e. NH4
site	1	0.0073	0.00728	0.275	0.6088			Df	Sum Sq	Mean Sq	F value	Pr(>F)			Df	Sum Sq	Mean Sq	F value	Pr(>F)
treatment	1	0.0528	0.05278	1.995	0.1813		site	1	0.00729	0.00729	14.034	0.00955	**	site	1	0.0514	0.05144	1.056	0.338
day_night	1	0.1783	0.17832	6.74	0.0222	*	treatment	1	0.000202	0.000202	0.388	0.55616		treatment	1	0.0877	0.08769	1.801	0.221
site:treatment	1	0.023	0.02298	0.868	0.3684		site:treatment	1	0.001602	0.001602	3.083	0.12962		site:treatment	1	0.0287	0.02874	0.59	0.467
site:day_night	1	0.0489	0.04887	1.847	0.1972		Residuals	6	0.003117	0.000519				Residuals	7	0.3408	0.04869
treatment:day_night	1	0.0401	0.04009	1.515	0.2401
site:treatment:day_night	1	0.008	0.00804	0.304	0.5908
Residuals	13	0.3439	0.02646
Figure S2f. NO2	Df	Sum Sq	Mean Sq	F value	Pr(>F)		Figure S2f. NO2
site	1	0.09406	0.09406	3668.15	0	***		Df	Sum Sq	Mean Sq	F value	Pr(>F)			Df	Sum Sq	Mean Sq	F value	Pr(>F)
treatment	1	5e-05	5e-05	2.019	0.179		site	1	0.18769	0.18769	4223	8.93e-10	***	site	1	9.818e-05	9.818e-05	10.309	0.0148	*
day_night	1	0.09402	0.09402	3666.66	0	***	treatment	1	3e-05	3e-05	0.6	0.468		treatment	1	2.526e-05	2.526e-05	2.653	0.1474
site:treatment	1	1e-05	1e-05	0.411	0.533		site:treatment	1	3e-05	3e-05	0.6	0.468		site:treatment	1	2.807e-05	2.807e-05	2.947	0.1297
site:day_night	1	0.10203	0.10203	3979.07	0	***	Residuals	6	0.00027	4e-05				Residuals	7	6.667e-05	9.52e-06
treatment:day_night	1	0	0	0	1
site:treatment:day_night	1	0	0	0	1
Residuals	13	0.00033	3e-05
Figure S2g. NO3	Df	Sum Sq	Mean Sq	F value	Pr(>F)		Figure S2g. NO3
site	1	0.00446	0.00446	2.97	0.10851			Df	Sum Sq	Mean Sq	F value	Pr(>F)			Df	Sum Sq	Mean Sq	F value	Pr(>F)
treatment	1	0.00404	0.00404	2.687	0.12513		site	1	0.01849	0.01849	5.798	0.0527	.	site	1	0.00291	0.00291	52.014	0.000176	***
day_night	1	0.06693	0.06693	44.561	1.53e-05	***	treatment	1	0.000667	0.000667	0.209	0.6636		treatment	1	0.004893	0.004893	87.446	3.32e-05	***
site:treatment	1	0.00017	0.00017	0.114	0.74077		site:treatment	1	0.00096	0.00096	0.301	0.603		site:treatment	1	0.000369	0.000369	6.592	0.03714	*
site:day_night	1	0.01762	0.01762	11.733	0.00452	**	Residuals	6	0.019133	0.003189				Residuals	7	0.000392	5.6e-05
treatment:day_night	1	0.0009	0.0009	0.602	0.45172
site:treatment:day_night	1	0.00127	0.00127	0.844	0.37512
Residuals	13	0.01952	0.0015

## Sheet: Table S3 Posidonia tissue
	Table S3. Posidonia tissue data						t-tests
		Sant Anna Control			Costello South Vent		t	p
Posidonia C:N		mean	se		mean	se
	meristem	17.12	1.97		19.27	0.49	1.057	0.334
	midblade	23.55	2.28		25.85	1.23	0.888	0.401
	underneath epiphytes	29.98	3.76		30.15	2.84	0.035	0.973
Percent Nitrogen
	meristem	2.22	0.21		2	0.06	0.993	0.36
	midblade	1.53	0.24		1.4	0.09	0.517	0.623
	underneath epiphytes	1.18	0.12		1.28	0.15	0.528	0.61
Percent Carbon
	meristem	35.88	1.15		38.35	1.24	1.464	0.174
	midblade	33.98	23.91		35.87	3.93	0.874	0.413
	underneath epiphytes	33.87	2.82		36.27	3.78	2.288	0.046	*
Daytime d15N
	meristem	99.35	21.36		142.91	13.04	1.741	0.143
	midblade	167.92	45.34		332.66	64.92	2.081	0.088
	underneath epiphytes	170.6	76.53		319.9	42.95	1.701	0.153
Nighttime d15N
	meristem	224.7	67.86		90.46	33.86	1.77	0.145
	midblade	871.32	78.9		760.33	13.45	0.704	0.514
	underneath epiphytes	747.39	103		650.09	130.36	0.586	0.581
Daytime NH4 uptake rate in umol N per g dry mass per h
	meristem	3.3	0.89		4.99	0.54	statistics in Table S2
	midblade	5.63	1.51		10.25	2.16
	underneath epiphytes	4.43	1.92		5.82	0.78
Nighttime NH4 uptake rate in umol N per g dry mass per h
	meristem	2.72	1.75		0.28	0.28	statistics in Table S2
	midblade	10.4	0.85		7.1	2.14
	underneath epiphytes	6.13	1.31		2.83	1
POM C:N
	initial values	5.35	0.11		6.85	0.37
	day	4.76	0.57		4.56	0.52
	night	4.9	0.37		5.64	0.95
	overall mean	5.09	0.35		5.97	0.75	2.617	0.013	*

## Sheet: Table S4 Metagenome Summary
Table S1: A summary of six metagenomes from Posidonia
							Reads				HMM Gene hits within bins
Species	Tissue Type	Sample ID	Locale		Date collected	Number of discrete samples or individuals contributing to sample	Number of raw reads (millions)	Number of Contigs	N50	Number of Genes	Bacteria	Archaea	Protist	Bacteria %	Archaea %	Protist %
Posidonia oceanica	blade		Castello South vents, Ischia, Italy
Posidonia oceanica	rhizome		Castello South vents, Ischia, Italy
Posidonia oceanica	blade		Sant Anna control, Ischia, Italy
Posidonia oceanica	blade		Sant Anna control, Ischia, Italy
Posidonia oceanica	rhizome		Sant Anna control, Ischia, Italy
Posidonia oceanica	rhizome		Sant Anna control, Ischia, Italy
mean							#DIV/0!	#DIV/0!		#DIV/0!
minimum							0	0		0
maximum							0	0		0
	Table S4. A summary of 6 metagenomes from Posidonia oceanica, generated from anvi-display-contigs-stats
							Reads	Contigs			HMM Gene hits			Alpha Diversity
Species	Tissue Type	Sample ID	Locale	Lat, Long	Date collected	Number of discrete samples or individuals contributing to sample	Number of raw reads (millions)	Number of Contigs	N50	Number of Genes	Bacteria	Archaea	Protist	based on scg	MAG count
Posidonia oceanica	blade	SAB1	Sant Anna control, Ischia, Italy	40.73053186, 13.96102293	2021-09-14	3	32650357	103776	1645	191073	2149	1187	189	29	17
Posidonia oceanica	blade	SAB2	Sant Anna control, Ischia, Italy	40.73053186, 13.96102293	2021-09-14	3	33216482	123696	1563	191073	2651	1413	249	29	21
Posidonia oceanica	rhizome	SAZ1	Sant Anna control, Ischia, Italy	40.73053186, 13.96102293	2021-09-14	3	43823423	37936	1593	65995	198	138	23	29	1
Posidonia oceanica	rhizome	SAZ2	Sant Anna control, Ischia, Italy	40.73053186, 13.96102293	2021-09-14	3	28615667	26460	1709	56580	697	407	55	10	7
Posidonia oceanica	blade	VB	Castello South vents, Ischia, Italy	40.73068047, 13.96303709	2021-09-14	6	32340014	87297	1942	202347	2289	1255	330	22	18
Posidonia oceanica	rhizome	VZ	Castello South vents, Ischia, Italy	40.73068047, 13.96303709	2021-09-14	6	31483184	33949	1455	65450	587	322	45	5	4
mean							3.36882e+07	68852.3						20.6667
minimum							28615667	26460						5
maximum							43823423	123696						29

## Sheet: Table S5 MAGs
	Table S5. A summary of MAGs assembled from Posidonia oceanica and across the 6 genomes
																			Presence of enzymes related to ammonification (See Table S6)
MAG number	completion	redundancy	size_in_Mbp	#contigs	N50	GC content	Total SCGs	Supp. SCGs	MAG_Quality	Domain	Phylum	Class	Order	Family	Genus	Species		EC 1.4.*	EC 3.5.*	EC 4.3.1*
vz_MAG_00002	74.65	1.41	3.89	2952	1257	57.314	8	2	medium	Bacteria	Proteobacteria	Gammaproteobacteria	Woeseiales	Woeseiaceae	UBA1847	UBA1847		1	1	1
vz_MAG_00004	77.46	7.04	5.25	3832	1336	58.8769	3	3	medium	Bacteria	Proteobacteria	Alphaproteobacteria	None	None	None	None		1	1	1
vz_MAG_00005	64.79	0	1.47	887	1676	39.6296	11	6	medium	Bacteria	Proteobacteria	Gammaproteobacteria	UBA4575	UBA4575	JABDMD01	JABDMD01		1	1	1
vz_MAG_00007	59.15	0	3.3	2210	1456	67.907	2	2	medium	Bacteria	Actinobacteriota	Acidimicrobiia	Acidimicrobiales	None	None	None		1	1	1
saz1_MAG_00001	59.15	2.82	2.08	1148	1819	48.0598	2	2	medium	Bacteria	Proteobacteria	Alphaproteobacteria	None	None	None	None		1	1	1
saz2_MAG_00001	97.18	0	3.92	299	28155	52.3366	22	18	high	Bacteria	Proteobacteria	Gammaproteobacteria	Chromatiales	Sedimenticolaceae	Thiodiazotropha	sp003094555		1	1	1
saz2_MAG_00002	76.06	1.41	2.22	1376	1617	49.3871	9	9	medium	Bacteria	Proteobacteria	Gammaproteobacteria	None	None	None			1	1	0
saz2_MAG_00003	71.83	4.23	2.41	1503	1591	61.6091	1	1	medium	Bacteria	Actinobacteriota	Acidimicrobiia	UBA5794	UBA5794	None			1	1	1
saz2_MAG_00004	70.42	4.23	4.94	3181	1569	54.3028	6	3	medium	Bacteria	Proteobacteria	Gammaproteobacteria	GCA-001735895	GCA-001735895	JACNJF01	sp014382695		1	1	1
saz2_MAG_00005	71.83	5.63	3.6	2201	1650	56.7642	8	8	medium	Bacteria	Proteobacteria	Gammaproteobacteria	Chromatiales	Sedimenticolaceae	Thiodiazotropha			1	1	1
saz2_MAG_00006	69.01	4.23	3.29	2195	1450	43.8859	6	2	medium	Bacteria	Proteobacteria	Gammaproteobacteria	Chromatiales	Sedimenticolaceae	Thiodiazotropha	endoloripes		1	1	1
sab1_MAG_00001	95.77	0	5.29	740	9190	55.8243	2	2	high	Bacteria	Proteobacteria	Alphaproteobacteria	None	None	None			1	1	1
sab1_MAG_00002	88.73	1.41	3.63	1236	3448	65.4557	9	5	medium	Bacteria	Actinobacteriota	Acidimicrobiia	Acidimicrobiales	SHLQ01	SHLQ01	sp004282895		1	1	1
sab1_MAG_00003	94.37	7.04	4.59	944	5531	54.533	6	6	high	Bacteria	Proteobacteria	Alphaproteobacteria	None	None	None			1	1	1
sab1_MAG_00004	92.96	5.63	5.01	3590	1374	40.0635	13	5	high	Bacteria	Proteobacteria	Gammaproteobacteria	UBA4575	UBA4575	JABDMD01	sp013001685		1	1	1
sab1_MAG_00005	92.96	7.04	2.61	967	2819	41.752	5	5	high	Bacteria	Proteobacteria	Gammaproteobacteria	UBA4575	UBA4575	None			1	1	1
sab1_MAG_00006	87.32	5.63	8.1	5666	1421	50.0421	9	3	medium	Bacteria	Proteobacteria	Gammaproteobacteria	Granulosicoccales	Granulosicoccaceae	Granulosicoccus	sp013002205		1	1	1
sab1_MAG_00007	84.51	4.23	4.24	958	5173	50.9916	6	6	medium	Bacteria	Proteobacteria	Gammaproteobacteria	Granulosicoccales	Granulosicoccaceae	GCA-1730015	sp001730015		1	1	1
sab1_MAG_00008	81.69	5.63	3.18	2056	1537	53.5445	10	8	medium	Bacteria	Proteobacteria	Alphaproteobacteria	Rhodobacterales	Rhodobacteraceae	None			1	1	1
sab1_MAG_00009	83.1	9.86	1.65	685	2680	45.4398	9	5	medium	Bacteria	Proteobacteria	Gammaproteobacteria	GCA-2400775	GCA-2400775	GCA-2400775	sp013151045		1	1	1
sab1_MAG_00010	74.65	2.82	4.81	1894	2722	48.628	2	2	medium	Bacteria	Cyanobacteria	Cyanobacteriia	None	None	None			1	1	1
sab1_MAG_00011	71.83	8.45	6.22	4565	1321	54.4641	2	2		Bacteria	None	None	None	None	None			1	1	1
sab1_MAG_00012	67.61	4.23	3.43	1580	2299	67.7584	3	3		Bacteria	None	None	None	None	None			1	1	1
sab1_MAG_00013	64.79	2.82	1.84	1419	1257	45.2588	5	2	medium	Bacteria	Proteobacteria	Gammaproteobacteria	GCA-2400775	GCA-2400775	GCA-2400775	sp013151045		1	1	1
sab1_MAG_00014	59.15	2.82	3.39	2370	1381	61.7117	5	4	medium	Bacteria	Actinobacteriota	Acidimicrobiia	Acidimicrobiales	SZUA-35	JABDIY01	sp013003325		1	1	1
sab1_MAG_00015	56.34	1.41	3.52	2314	1512	57.4244	2	2	medium	Bacteria	Proteobacteria	Alphaproteobacteria	Rhodobacterales	Rhodobacteraceae	None			1	1	1
sab1_MAG_00016	53.52	2.82	1.74	1358	1218	40.2079	1	1	medium	Bacteria	Bacteroidota	Bacteroidia	Chitinophagales	Saprospiraceae	Haliscomenobacter	hydrossis		1	1	1
sab1_MAG_00017	56.34	7.04	0.84	502	1577	33.5636	1	1	medium	Bacteria	Bacteroidota	Bacteroidia	Flavobacteriales	Flavobacteriaceae	JABABD01	sp014238425		1	1	1
sab2_MAG_00002	98.59	2.82	1.95	186	17282	45.4531	14	9	high	Bacteria	Proteobacteria	Gammaproteobacteria	GCA-2400775	GCA-2400775	GCA-2400775	sp013151045		1	1	1
sab2_MAG_00003	94.37	0	5.82	742	11712	56.0079	2	2	high	Bacteria	Proteobacteria	Alphaproteobacteria	None	None	None			1	1	1
sab2_MAG_00004	91.55	0	1.57	259	7198	41.9847	8	8	high	Bacteria	Proteobacteria	Gammaproteobacteria	UBA4575	UBA4575	None			1	1	1
sab2_MAG_00005	95.77	5.63	4.39	1342	3512	53.1504	4	4	high	Bacteria	Proteobacteria	Alphaproteobacteria	Caulobacterales	Hyphomonadaceae	None			1	1	1
sab2_MAG_00006	91.55	2.82	1.56	453	4296	46.2821	2	2	high	Bacteria	Proteobacteria	Alphaproteobacteria	None	None	None			1	1	0
sab2_MAG_00007	91.55	2.82	6.17	4408	1372	56.2491	9	7	high	Bacteria	Proteobacteria	Alphaproteobacteria	Rhodobacterales	Rhodobacteraceae	None			1	1	1
sab2_MAG_00008	90.14	2.82	3.15	1771	1830	39.3918	5	3	high	Bacteria	Proteobacteria	Gammaproteobacteria	UBA4575	UBA4575	JABDMD01	sp013001685		1	1	1
sab2_MAG_00009	88.73	4.23	3.36	2039	1622	65.4341	10	5	medium	Bacteria	Actinobacteriota	Acidimicrobiia	Acidimicrobiales	SHLQ01	SHLQ01	sp004282895		1	1	1
sab2_MAG_00010	91.55	7.04	4.09	2744	1462	49.2724	6	6	high	Bacteria	Proteobacteria	Alphaproteobacteria	Caulobacterales	Maricaulaceae	None			1	1	1
sab2_MAG_00011	80.28	0	6.86	1173	6993	47.934	2	2	medium	Bacteria	Cyanobacteria	Cyanobacteriia	Phormidesmiales	Phormidesmiaceae	None			1	1	1
sab2_MAG_00012	80.28	7.04	3.77	2699	1320	50.9668	6	4	medium	Bacteria	Proteobacteria	Gammaproteobacteria	Granulosicoccales	Granulosicoccaceae	Granulosicoccus			1	1	1
sab2_MAG_00013	80.28	8.45	3.06	1962	1550	44.3364	5	3	medium	Bacteria	Proteobacteria	Gammaproteobacteria	UBA4575	UBA4575	UBA1858	sp002338385		1	1	1
sab2_MAG_00014	77.46	5.63	6.01	4469	1299	59.6148	5	4	medium	Bacteria	Proteobacteria	Alphaproteobacteria	Rhodobacterales	Rhodobacteraceae	None			1	1	1
sab2_MAG_00015	67.61	0	1.36	853	1562	49.4852	6	6	medium	Bacteria	Proteobacteria	Alphaproteobacteria	Caulobacterales	Maricaulaceae	None			1	1	1
sab2_MAG_00016	63.38	0	5.99	4259	1335	63.3681	4	4	medium	Bacteria	Actinobacteriota	Acidimicrobiia	Acidimicrobiales	None	None			1	1	1
sab2_MAG_00017	71.83	8.45	1.94	1276	1477	34.8787	13	4	medium	Bacteria	Bacteroidota	Bacteroidia	Flavobacteriales	Flavobacteriaceae	Croceitalea	dokdonensis		1	1	1
sab2_MAG_00018	61.97	2.82	0.69	372	1946	45.0822	2	2	medium	Bacteria	Bacteroidota	Bacteroidia	Cytophagales	Amoebophilaceae	UBA8403	sp002325615		1	1	0
sab2_MAG_00019	59.15	1.41	1.68	566	3145	55.7722	2	2	medium	Bacteria	Proteobacteria	Alphaproteobacteria	Rhodobacterales	Rhodobacteraceae	Amylibacter			1	1	1
sab2_MAG_00020	57.75	0	3.91	2025	2033	68.055	2	2	medium	Bacteria	Actinobacteriota	Acidimicrobiia	Acidimicrobiales	SZUA-35	None			1	1	1
sab2_MAG_00021	53.52	0	3.65	2264	1628	63.1949	2	2	medium	Bacteria	Actinobacteriota	Acidimicrobiia	Acidimicrobiales	SZUA-35	None			1	1	1
sab2_MAG_00022	52.11	2.82	4.14	3016	1315	54.4866	2	2	medium	Bacteria	Planctomycetota	Planctomycetes	None	None	None			1	1	1
vb_MAG_00001	100	0	2.14	364	9050	40.278	7	3	high	Bacteria	Proteobacteria	Gammaproteobacteria	UBA4575	UBA4575	UBA1858	sp002338385		1	1	0
vb_MAG_00002	98.59	1.41	7.15	1469	5608	42.3719	19	19	high	Bacteria	Cyanobacteria	Cyanobacteriia	Cyanobacteriales	Coleofasciculaceae	Moorea			1	1	1
vb_MAG_00003	98.59	2.82	2.44	466	8798	45.1189	13	7	high	Bacteria	Proteobacteria	Gammaproteobacteria	GCA-2400775	GCA-2400775	GCA-2400775	sp013151045		1	1	0
vb_MAG_00004	95.77	0	6.02	287	32620	60.1766	1	1	high	Bacteria	Proteobacteria	Alphaproteobacteria	Geminicoccales	Geminicoccaceae	CADEGR01	sp902826935		1	1	1
vb_MAG_00005	95.77	2.82	6.73	1272	6278	48.1168	3	3	high	Bacteria	Cyanobacteria	Cyanobacteriia						1	1	1
vb_MAG_00006	97.18	8.45	8.19	692	18765	56.1989	3	3	high	Bacteria	Proteobacteria	Alphaproteobacteria						1	1	1
vb_MAG_00007	94.37	7.04	4.51	3564	1217	54.7847	4	4		Bacteria	None	None	None	None	None			1	1	1
vb_MAG_00008	94.37	8.45	3.83	2739	1360	41.5788	13	4	high	Bacteria	Proteobacteria	Gammaproteobacteria	UBA4575	UBA4575	JABDMD01	sp013001685		1	1	1
vb_MAG_00009	92.96	9.86	8.44	5952	1393	63.9205	2	2	high	Bacteria	Actinobacteriota	Acidimicrobiia	Acidimicrobiales	SZUA-35	CADEDH01	sp902826025		1	1	1
vb_MAG_00010	90.14	7.04	6.51	4975	1277	62.4175	3	3	high	Bacteria	Proteobacteria	Alphaproteobacteria	Rhodobacterales	Rhodobacteraceae				1	1	1
vb_MAG_00011	87.32	7.04	8.65	4372	2061	59.8651	10	3	medium	Bacteria	Proteobacteria	Alphaproteobacteria	Rhodobacterales	Rhodobacteraceae				1	1	1
vb_MAG_00012	73.24	8.45	3.83	2625	1430	67.2108	4	2	medium	Bacteria	Actinobacteriota	Acidimicrobiia	Acidimicrobiales	SHLQ01	SHLQ01	sp004282895		1	1	1
vb_MAG_00013	57.75	1.41	6.79	4746	1390	69.3162	9	8	medium	Bacteria	Actinobacteriota	Acidimicrobiia	Acidimicrobiales	SHLQ01	JABDJW01	sp013002375		1	1	1
vb_MAG_00014	61.97	7.04	2.98	2021	1456	52.918	1	1	medium	Bacteria	Proteobacteria	Gammaproteobacteria	SZUA-146	SZUA-146	SZUA-146	sp003228965		1	1	1
vb_MAG_00015	54.93	1.41	2.55	1527	1708	69.2121	1	1	medium	Bacteria	Actinobacteriota	Acidimicrobiia	Acidimicrobiales	SZUA-35	JABDIY01	sp013003325		1	1	1
vb_MAG_00016	52.11	1.41	4.93	1705	3041	65.394	2	2	medium	Bacteria	Actinobacteriota	Acidimicrobiia	Acidimicrobiales	SZUA-35				1	1	1
vb_MAG_00017	52.11	2.82	4.7	2211	2329	57.275	1	1	medium	Bacteria	Proteobacteria	Alphaproteobacteria	Geminicoccales	Geminicoccaceae	CADEGR01	sp902826935		1	1	1
vb_MAG_00018	56.34	8.45	9.05	5516	1603	36.3949	7	7	medium	Bacteria	Bacteroidota	Bacteroidia	Flavobacteriales	Flavobacteriaceae				1	1	0
									42
									22									67	67	61
																		67	67	67
																		100	100	91.0448

## Sheet: Table S6 EC enzyme numbers
	Table S6. The Enzyme Commission and Kegg numbers searched for ammonification function within MAGs
Enzyme Commission Number	Kegg Number	Description/ KEGG Definition	Source
E.C.1.4.* Act on CH-NH2	K00259	ald; alanine dehydrogenase [EC:1.4.1.1]	Kegg Orthology Database search using search term "EC:1.4"
	K00260	gudB, rocG; glutamate dehydrogenase [EC:1.4.1.2]
	K00261	GLUD1_2, gdhA; glutamate dehydrogenase (NAD(P)+) [EC:1.4.1.3]
	K00262	E1.4.1.4, gdhA; glutamate dehydrogenase (NADP+) [EC:1.4.1.4]
	K00263	E1.4.1.9; leucine dehydrogenase [EC:1.4.1.9]
	K00264	GLT1; glutamate synthase (NADH) [EC:1.4.1.14]
	K00265	gltB; glutamate synthase (NADPH) large chain [EC:1.4.1.13]
	K00266	gltD; glutamate synthase (NADPH) small chain [EC:1.4.1.13]
	K00270	pdh; phenylalanine dehydrogenase [EC:1.4.1.20]
	K00271	vdh; valine dehydrogenase (NAD+) [EC:1.4.1.23]
	K00272	DDO; D-aspartate oxidase [EC:1.4.3.1]
	K00273	DAO, aao; D-amino-acid oxidase [EC:1.4.3.3]
	K00274	MAO, aofH; monoamine oxidase [EC:1.4.3.4]
	K00275	pdxH, PNPO; pyridoxamine 5'-phosphate oxidase [EC:1.4.3.5]
	K00276	AOC3, AOC2, tynA; primary-amine oxidase [EC:1.4.3.21]
	K00277	LOX; protein-lysine 6-oxidase [EC:1.4.3.13]
	K00278	nadB; L-aspartate oxidase [EC:1.4.3.16]
	K00280	LOXL2_3_4; lysyl oxidase-like protein 2/3/4 [EC:1.4.3.-]
	K00281	GLDC, gcvP; glycine dehydrogenase [EC:1.4.4.2]
	K00282	gcvPA; glycine dehydrogenase subunit 1 [EC:1.4.4.2]
	K00283	gcvPB; glycine dehydrogenase subunit 2 [EC:1.4.4.2]
	K00284	GLU, gltS; glutamate synthase (ferredoxin) [EC:1.4.7.1]
	K00285	dadA; D-amino-acid dehydrogenase [EC:1.4.5.1]
	K03153	thiO; glycine oxidase [EC:1.4.3.19]
	K03334	IL4I1; L-amino-acid oxidase [EC:1.4.3.2]
	K03340	dapdh; diaminopimelate dehydrogenase [EC:1.4.1.16]
	K03343	puo; putrescine oxidase [EC:1.4.3.10]
	K05300	L-amino acid dehydrogenase [EC:1.4.5.-]
	K06989	nadX, ASPDH; aspartate dehydrogenase [EC:1.4.1.21]
	K07255	tauX; taurine dehydrogenase small subunit [EC:1.4.2.-]
	K07256	tauY; taurine dehydrogenase large subunit [EC:1.4.2.-]
	K08685	qhpA; quinohemoprotein amine dehydrogenase [EC:1.4.9.1]
	K09471	puuB, ordL; gamma-glutamylputrescine oxidase [EC:1.4.3.-]
	K10814	hcnA; hydrogen cyanide synthase HcnA [EC:1.4.99.5]
	K10815	hcnB; hydrogen cyanide synthase HcnB [EC:1.4.99.5]
	K10816	hcnC; hydrogen cyanide synthase HcnC [EC:1.4.99.5]
	K11182	AOC1, ABP1; diamine oxidase [EC:1.4.3.22]
	K11646	3-dehydroquinate synthase II [EC:1.4.1.24]
	K13371	aauA; aralkylamine dehydrogenase light chain [EC:1.4.9.2]
	K13372	aauB; aralkylamine dehydrogenase heavy chain [EC:1.4.9.2]
	K14678	LOXL1; lysyl oxidase-like protein 1 [EC:1.4.3.-]
	K15228	mauA; methylamine dehydrogenase light chain [EC:1.4.9.1]
	K15229	mauB; methylamine dehydrogenase heavy chain [EC:1.4.9.1]
	K15371	GDH2; glutamate dehydrogenase [EC:1.4.1.2]
	K16182	pylD; 3-methylornithyl-N6-L-lysine dehydrogenase [EC:1.4.1.-]
	K17831	lodA; L-lysine 6-oxidase [EC:1.4.3.20]
	K18012	Kdd; L-erythro-3,5-diaminohexanoate dehydrogenase [EC:1.4.1.11]
	K19064	lysDH; lysine 6-dehydrogenase [EC:1.4.1.18]
	K19244	ala; alanine dehydrogenase [EC:1.4.1.1]
	K19744	dauB; L-arginine dehydrogenase [EC:1.4.1.25]
	K19746	dauA; D-arginine dehydrogenase [EC:1.4.99.6]
	K19884	rebO; 7-chloro-L-tryptophan oxidase [EC:1.4.3.23]
	K20075	staO; tryptophan oxidase StaO [EC:1.4.3.-]
	K20086	vioA; tryptophan oxidase VioA [EC:1.4.3.-]
	K20158	pao; pseudooxynicotine oxidase [EC:1.4.3.24]
	K21639	E1.4.3.25; L-arginine oxidase [EC:1.4.3.25]
	K21672	ord; 2,4-diaminopentanoate dehydrogenase [EC:1.4.1.12 1.4.1.26]
	K23998	PPOX; pyridoxal 5'-phosphate synthase / NAD(P)H-hydrate epimerase [EC:1.4.3.5 5.1.99.6]
	K24693	mftD; pre-mycofactocin synthase [EC:1.4.3.26]
	K25271	tynA; tyramine oxidase subunit A [EC:1.4.3.-]
	K25272	tynB; tyramine oxidase subunit B [EC:1.4.3.-]
EC: 3.5.* Act on carbon-nitrogen bonds, other than peptide bonds	K01424	E3.5.1.1, ansA, ansB; L-asparaginase [EC:3.5.1.1]	Kegg Orthology Database search using search term "EC:3.5."
	K01425	glsA, GLS; glutaminase [EC:3.5.1.2]
	K01426	E3.5.1.4, amiE; amidase [EC:3.5.1.4]
	K01427	URE; urease [EC:3.5.1.5]
	K01428	ureC; urease subunit alpha [EC:3.5.1.5]
	K01429	ureB; urease subunit beta [EC:3.5.1.5]
	K01430	ureA; urease subunit gamma [EC:3.5.1.5]
	K01431	UPB1, pydC; beta-ureidopropionase [EC:3.5.1.6]
	K01432	AFMID; arylformamidase [EC:3.5.1.9]
	K01433	purU; formyltetrahydrofolate deformylase [EC:3.5.1.10]
	K01434	pac; penicillin G amidase [EC:3.5.1.11]
	K01435	BTD; biotinidase [EC:3.5.1.12]
	K01436	yhaA; amidohydrolase [EC:3.5.1.-]
	K01437	ASPA, aspA; aspartoacylase [EC:3.5.1.15]
	K01438	argE; acetylornithine deacetylase [EC:3.5.1.16]
	K01439	dapE; succinyl-diaminopimelate desuccinylase [EC:3.5.1.18]
	K01440	PNC1; nicotinamidase [EC:3.5.1.19]
	K01441	ACER1_2, ASAH3; alkaline ceramidase [EC:3.5.1.23]
	K01442	cbh; choloylglycine hydrolase [EC:3.5.1.24]
	K01443	nagA, AMDHD2; N-acetylglucosamine-6-phosphate deacetylase [EC:3.5.1.25]
	K01444	AGA, aspG; N4-(beta-N-acetylglucosaminyl)-L-asparaginase [EC:3.5.1.26]
	K01447	xlyAB; N-acetylmuramoyl-L-alanine amidase [EC:3.5.1.28]
	K01448	amiABC; N-acetylmuramoyl-L-alanine amidase [EC:3.5.1.28]
	K01449	cwlJ, sleB; N-acetylmuramoyl-L-alanine amidase [EC:3.5.1.28]
	K01451	hipO; hippurate hydrolase [EC:3.5.1.32]
	K01452	E3.5.1.41; chitin deacetylase [EC:3.5.1.41]
	K01453	nylB; 6-aminohexanoate-oligomer exohydrolase [EC:3.5.1.46]
	K01455	E3.5.1.49; formamidase [EC:3.5.1.49]
	K01456	E3.5.1.52, NGLY1, PNG1; peptide-N4-(N-acetyl-beta-glucosaminyl)asparagine amidase [EC:3.5.1.52]
	K01457	atzF; allophanate hydrolase [EC:3.5.1.54]
	K01458	hutG; N-formylglutamate deformylase [EC:3.5.1.68]
	K01459	E3.5.1.77; N-carbamoyl-D-amino-acid hydrolase [EC:3.5.1.77]
	K01460	gsp; glutathionylspermidine amidase/synthetase [EC:3.5.1.78 6.3.1.8]
	K01461	E3.5.1.82; N-acyl-D-glutamate deacylase [EC:3.5.1.82]
	K01462	PDF, def; peptide deformylase [EC:3.5.1.88]
	K01463	bshB1; N-acetylglucosamine malate deacetylase 1 [EC:3.5.1.-]
	K01464	DPYS, dht, hydA; dihydropyrimidinase [EC:3.5.2.2]
	K01465	URA4, pyrC; dihydroorotase [EC:3.5.2.3]
	K01466	allB; allantoinase [EC:3.5.2.5]
	K01467	ampC; beta-lactamase class C [EC:3.5.2.6]
	K01468	hutI, AMDHD1; imidazolonepropionase [EC:3.5.2.7]
	K01469	OPLAH, OXP1, oplAH; 5-oxoprolinase (ATP-hydrolysing) [EC:3.5.2.9]
	K01470	E3.5.2.10; creatinine amidohydrolase [EC:3.5.2.10]
	K01471	nylA; 6-aminohexanoate-cyclic-dimer hydrolase [EC:3.5.2.12]
	K01473	hyuA; N-methylhydantoinase A [EC:3.5.2.14]
	K01474	hyuB; N-methylhydantoinase B [EC:3.5.2.14]
	K01475	E3.5.2.20; isatin hydrolase [EC:3.5.2.20]
	K01476	E3.5.3.1, rocF, arg; arginase [EC:3.5.3.1]
	K01477	alc, ALLC; allantoicase [EC:3.5.3.4]
	K01478	arcA; arginine deiminase [EC:3.5.3.6]
	K01479	hutG; formiminoglutamase [EC:3.5.3.8]
	K01480	speB; agmatinase [EC:3.5.3.11]
	K01481	E3.5.3.15; protein-arginine deiminase [EC:3.5.3.15]
	K01482	DDAH, ddaH; dimethylargininase [EC:3.5.3.18]
	K01484	astB; succinylarginine dihydrolase [EC:3.5.3.23]
	K01485	codA; cytosine/creatinine deaminase [EC:3.5.4.1 3.5.4.21]
	K01486	ade; adenine deaminase [EC:3.5.4.2]
	K01487	guaD, GDA; guanine deaminase [EC:3.5.4.3]
	K01488	add, ADA; adenosine deaminase [EC:3.5.4.4]
	K01489	cdd, CDA; cytidine deaminase [EC:3.5.4.5]
	K01490	AMPD; AMP deaminase [EC:3.5.4.6]
	K01493	comEB; dCMP deaminase [EC:3.5.4.12]
	K01494	dcd; dCTP deaminase [EC:3.5.4.13]
	K01495	GCH1, folE; GTP cyclohydrolase IA [EC:3.5.4.16]
	K01496	hisI; phosphoribosyl-AMP cyclohydrolase [EC:3.5.4.19]
	K01497	ribA, RIB1; GTP cyclohydrolase II [EC:3.5.4.25]
	K01498	ribD1; diaminohydroxyphosphoribosylaminopyrimidine deaminase [EC:3.5.4.26]
	K01499	mch; methenyltetrahydromethanopterin cyclohydrolase [EC:3.5.4.27]
	K01500	fchA; methenyltetrahydrofolate cyclohydrolase [EC:3.5.4.9]
	K01501	E3.5.5.1; nitrilase [EC:3.5.5.1]
	K01502	E3.5.5.7; aliphatic nitrilase [EC:3.5.5.7]
	K01505	E3.5.99.7; 1-aminocyclopropane-1-carboxylate deaminase [EC:3.5.99.7]
	K01506	davA; 5-aminopentanamidase [EC:3.5.1.30]
	K01567	pdaA; peptidoglycan-N-acetylmuramic acid deacetylase [EC:3.5.1.-]
	K02079	agaA; N-acetylgalactosamine-6-phosphate deacetylase [EC:3.5.1.25]
	K02080	agaI; putative deaminase/isomerase [EC:3.5.99.-]
	K02082	agaS; D-galactosamine 6-phosphate deaminase/isomerase [EC:3.5.99.-]
	K02083	allC; allantoate deiminase [EC:3.5.3.9]
	K02535	lpxC; UDP-3-O-[3-hydroxymyristoyl] N-acetylglucosamine deacetylase [EC:3.5.1.108]
	K02564	nagB, GNPDA; glucosamine-6-phosphate deaminase [EC:3.5.99.6]
	K03152	thiJ; protein deglycase [EC:3.5.1.124]
	K03365	FCY1; cytosine/creatinine deaminase [EC:3.5.4.1 3.5.4.21]
	K03382	atzB; hydroxydechloroatrazine ethylaminohydrolase [EC:3.5.4.43]
	K03383	atzD; cyanuric acid amidohydrolase [EC:3.5.2.15]
	K03411	cheD; chemotaxis protein CheD [EC:3.5.1.44]
	K03418	dmfA2; N,N-dimethylformamidase large subunit [EC:3.5.1.56]
	K03434	PIGL; N-acetylglucosaminylphosphatidylinositol deacetylase [EC:3.5.1.89]
	K03478	chbG; chitin disaccharide deacetylase [EC:3.5.1.105]
	K03707	tenA; thiaminase (transcriptional activator TenA) [EC:3.5.99.2]
	K03742	pncC; nicotinamide-nucleotide amidase [EC:3.5.1.42]
	K03743	pncC; nicotinamide-nucleotide amidase [EC:3.5.1.42]
	K03806	ampD; N-acetyl-anhydromuramoyl-L-alanine amidase [EC:3.5.1.28]
	K04711	ACER3, YDC1; dihydroceramidase [EC:3.5.1.-]
	K05520	pfpI; protease I [EC:3.5.1.124]
	K05526	astE; succinylglutamate desuccinylase [EC:3.5.1.96]
	K05597	aspQ, ansB, ansA; glutamin-(asparagin-)ase [EC:3.5.1.38]
	K05603	hutF; formimidoylglutamate deiminase [EC:3.5.3.13]
	K05687	PARK7; protein DJ-1 [EC:3.5.1.124]
	K05823	dapL; N-acetyldiaminopimelate deacetylase [EC:3.5.1.47]
	K05831	lysK, argE; [amino group carrier protein]-lysine/ornithine hydrolase [EC:3.5.1.130 3.5.1.132]
	K05848	YPC1; phytoceramidase [EC:3.5.1.-]
	K06015	E3.5.1.81; N-acyl-D-amino-acid deacylase [EC:3.5.1.81]
	K06016	pydC; beta-ureidopropionase / N-carbamoyl-L-amino-acid hydrolase [EC:3.5.1.6 3.5.1.87]
	K06067	HDAC1_2; histone deacetylase 1/2 [EC:3.5.1.98]
	K07008	egtC; gamma-glutamyl hercynylcysteine S-oxide hydrolase [EC:3.5.1.118]
	K07047	nfdA; N-substituted formamide deformylase [EC:3.5.1.91]
	K07116	pvdQ, quiP; acyl-homoserine-lactone acylase [EC:3.5.1.97]
	K07127	uraH, pucM, hiuH; 5-hydroxyisourate hydrolase [EC:3.5.2.17]
	K07130	KynB; arylformamidase [EC:3.5.1.9]
	K07160	pxpA; 5-oxoprolinase (ATP-hydrolysing) subunit A [EC:3.5.2.9]
	K08069	VNN; pantetheine hydrolase [EC:3.5.1.92]
	K08096	gch3; GTP cyclohydrolase IIa [EC:3.5.4.29]
	K08260	cbiZ; adenosylcobinamide hydrolase [EC:3.5.1.90]
	K08281	pncA; nicotinamidase/pyrazinamidase [EC:3.5.1.19 3.5.1.-]
	K08590	nit; 2-oxoglutaramate amidase [EC:3.5.1.111]
	K08687	E3.5.1.59; N-carbamoylsarcosine amidase [EC:3.5.1.59]
	K08688	E3.5.3.3; creatinase [EC:3.5.3.3]
	K08710	atzC; N-isopropylammelide isopropylaminohydrolase [EC:3.5.4.42]
	K09007	folE2; GTP cyclohydrolase IB [EC:3.5.4.16]
	K09020	rutB; ureidoacrylate peracid hydrolase [EC:3.5.1.110]
	K09022	ridA, tdcF, RIDA; 2-iminobutanoate/2-iminopropanoate deaminase [EC:3.5.99.10]
	K09023	rutD; aminoacrylate hydrolase [EC:3.5.1.-]
	K09473	puuD; gamma-glutamyl-gamma-aminobutyrate hydrolase [EC:3.5.1.94]
	K09887	dcd; dCTP deaminase (dUMP-forming) [EC:3.5.4.30]
	K09900	E3.5.1.135; N4-acetylcytidine amidohydrolase [EC:3.5.1.135]
	K10536	aguA; agmatine deiminase [EC:3.5.3.12]
	K10708	frlB; fructoselysine 6-phosphate deglycase [EC:3.5.-.-]
	K10989	AICDA, AID; activation-induced cytidine deaminase [EC:3.5.4.38]
	K11066	E3.5.1.28D, amiD; N-acetylmuramoyl-L-alanine amidase [EC:3.5.1.28]
	K11176	purO; IMP cyclohydrolase [EC:3.5.4.10]
	K11206	NIT1, ybeM; deaminated glutathione amidase [EC:3.5.1.128]
	K11404	HDAC3; histone deacetylase 3 [EC:3.5.1.98]
	K11405	HDAC8; histone deacetylase 8 [EC:3.5.1.98]
	K11406	HDAC4_5; histone deacetylase 4/5 [EC:3.5.1.98]
	K11407	HDAC6; histone deacetylase 6 [EC:3.5.1.98]
	K11408	HDAC7; histone deacetylase 7 [EC:3.5.1.98]
	K11409	HDAC9; histone deacetylase 9 [EC:3.5.1.98]
	K11418	HDAC11; histone deacetylase 11 [EC:3.5.1.98]
	K11482	HOS1; histone deacetylase HOS1 [EC:3.5.1.98]
	K11483	HOS2; histone deacetylase HOS2 [EC:3.5.1.98]
	K11484	HOS3; histone deacetylase HOS3 [EC:3.5.1.98]
	K11752	ribD; diaminohydroxyphosphoribosylaminopyrimidine deaminase / 5-amino-6-(5-phosphoribosylamino)uracil reductase [EC:3.5.4.26 1.1.1.193]
	K11755	hisIE; phosphoribosyl-AMP cyclohydrolase / phosphoribosyl-ATP pyrophosphohydrolase [EC:3.5.4.19 3.6.1.31]
	K11931	pgaB; poly-beta-1,6-N-acetyl-D-glucosamine N-deacetylase [EC:3.5.1.-]
	K11991	tadA; tRNA(adenine34) deaminase [EC:3.5.4.33]
	K12251	aguB; N-carbamoylputrescine amidase [EC:3.5.1.53]
	K12255	gbuA; guanidinobutyrase [EC:3.5.3.7]
	K12348	ASAH1; acid ceramidase [EC:3.5.1.23]
	K12349	ASAH2; neutral ceramidase [EC:3.5.1.23]
	K12676	pah; proclavaminate amidinohydrolase [EC:3.5.3.22]
	K12748	gca; glutaryl-7-aminocephalosporanic-acid acylase [EC:3.5.1.93]
	K12960	mtaD; 5-methylthioadenosine/S-adenosylhomocysteine deaminase [EC:3.5.4.31 3.5.4.28]
	K12968	ADAR, ADAR1; double-stranded RNA-specific adenosine deaminase [EC:3.5.4.37]
	K13014	arnD; undecaprenyl phosphate-alpha-L-ara4FN deformylase [EC:3.5.1.-]
	K13035	NIT4; beta-cyano-L-alanine hydratase/nitrilase [EC:3.5.5.4 4.2.1.65]
	K13051	ASRGL1, iaaA; L-asparaginase / beta-aspartyl-peptidase [EC:3.5.1.1 3.4.19.5]
	K13194	ADARB; double stranded RNA-specific editase B [EC:3.5.-.-]
	K13484	TTHL; 5-hydroxyisourate hydrolase / 2-oxo-4-hydroxy-4-carboxy-5-ureidoimidazoline decarboxylase [EC:3.5.2.17 4.1.1.97]
	K13551	btrD; 2'-N-acetylparomamine deacetylase [EC:3.5.1.112]
	K13566	NIT2, yafV; omega-amidase [EC:3.5.1.3]
	K13714	atl; bifunctional autolysin [EC:3.5.1.28 3.2.1.96]
	K13720	NAAA; N-(long-chain-acyl)ethanolamine deacylase [EC:3.5.1.60]
	K13995	nicF; maleamate amidohydrolase [EC:3.5.1.107]
	K14048	ureAB; urease subunit gamma/beta [EC:3.5.1.5]
	K14263	BNA7; kynurenine formamidase [EC:3.5.1.9]
	K14653	arfB; 2-amino-5-formylamino-6-ribosylaminopyrimidin-4(3H)-one 5'-monophosphate deformylase [EC:3.5.1.102]
	K14659	nodB; chitooligosaccharide deacetylase [EC:3.5.1.-]
	K14662	NTAN1; protein N-terminal asparagine amidohydrolase [EC:3.5.1.121]
	K14663	NTA1; protein N-terminal amidase [EC:3.5.1.-]
	K14664	ILR1; IAA-amino acid hydrolase [EC:3.5.1.-]
	K14665	amhX; amidohydrolase [EC:3.5.1.-]
	K14677	ACY1; aminoacylase [EC:3.5.1.14]
	K14977	ylbA, UGHY; (S)-ureidoglycine aminohydrolase [EC:3.5.3.26]
	K15067	amnD; 2-aminomuconate deaminase [EC:3.5.99.5]
	K15357	nicD; N-formylmaleamate deformylase [EC:3.5.1.106]
	K15358	ena; enamidase [EC:3.5.2.18]
	K15440	TAD1, ADAT1; tRNA-specific adenosine deaminase 1 [EC:3.5.4.34]
	K15441	TAD2, ADAT2; tRNA-specific adenosine deaminase 2 [EC:3.5.4.-]
	K15525	mshB; N-acetyl-1-D-myo-inositol-2-amino-2-deoxy-alpha-D-glucopyranoside deacetylase [EC:3.5.1.103]
	K15528	FAAH; fatty acid amide hydrolase [EC:3.5.1.99]
	K15783	doeA; ectoine hydrolase [EC:3.5.4.44]
	K15784	doeB; N2-acetyl-L-2,4-diaminobutanoate deacetylase [EC:3.5.1.125]
	K16363	lpxC-fabZ; UDP-3-O-[3-hydroxymyristoyl] N-acetylglucosamine deacetylase / 3-hydroxyacyl-[acyl-carrier-protein] dehydratase [EC:3.5.1.108 4.2.1.59]
	K16842	hpxB; allantoinase [EC:3.5.2.5]
	K16930	cdat8; tRNA(cytosine8) deaminase [EC:3.5.4.35]
	K16932	APOBEC1; C->U-editing enzyme APOBEC1 [EC:3.5.4.36]
	K17078	neoL; 2'-N-acetylparomamine deacetylase / 2'''-acetyl-6'''-hydroxyneomycin deacetylase [EC:3.5.1.112 3.5.1.113]
	K17488	mptA; GTP cyclohydrolase IV [EC:3.5.4.39]
	K17836	penP; beta-lactamase class A [EC:3.5.2.6]
	K17837	bla2, blm, ccrA, blaB; metallo-beta-lactamase class B [EC:3.5.2.6]
	K17838	oxa; beta-lactamase class D [EC:3.5.2.6]
	K18151	UAH; ureidoglycolate amidohydrolase [EC:3.5.1.116]
	K18282	cynD; cyanide dihydratase [EC:3.5.5.-]
	K18286	add; aminodeoxyfutalosine deaminase [EC:3.5.4.40]
	K18454	deaA; chitin disaccharide deacetylase [EC:3.5.1.105]
	K18455	mca; mycothiol S-conjugate amidase [EC:3.5.1.115]
	K18456	E3.5.4.32; 8-oxoguanine deaminase [EC:3.5.4.32]
	K18457	laaA; L-proline amide hydrolase [EC:3.5.1.101]
	K18458	ACY3; N-acyl-aromatic-L-amino acid amidohydrolase [EC:3.5.1.114]
	K18459	gpuA; guanidinopropionase [EC:3.5.3.17]
	K18540	ramA; (R)-amidase [EC:3.5.1.100]
	K18541	mdlY; mandelamide amidase [EC:3.5.1.86]
	K18572	cmmT, thnT; putative pantetheine hydrolase [EC:3.5.1.-]
	K18614	2-(acetamidomethylene)succinate hydrolase [EC:3.5.1.29]
	K18671	HDAC10; histone deacetylase 10 [EC:3.5.1.98]
	K18698	blaTEM; beta-lactamase class A TEM [EC:3.5.2.6]
	K18699	blaSHV; beta-lactamase class A SHV [EC:3.5.2.6]
	K18750	APOBEC3; C->U-editing enzyme APOBEC3 [EC:3.5.4.-]
	K18766	blaZ; beta-lactamase class A BlaZ [EC:3.5.2.6]
	K18767	blaCTX-M; beta-lactamase class A CTX-M [EC:3.5.2.6]
	K18768	blaKPC; beta-lactamase class A KPC [EC:3.5.2.6]
	K18772	APOBEC2; C->U-editing enzyme APOBEC2 [EC:3.5.4.-]
	K18773	APOBEC4; C->U-editing enzyme APOBEC4 [EC:3.5.4.-]
	K18780	blaNDM; metallo-beta-lactamase class B NDM [EC:3.5.2.6]
	K18781	blaVIM; metallo-beta-lactamase class B VIM [EC:3.5.2.6]
	K18782	blaIMP; metallo-beta-lactamase class B IMP [EC:3.5.2.6]
	K18790	blaOXA-1; beta-lactamase class D OXA-1 [EC:3.5.2.6]
	K18791	blaOXA-2; beta-lactamase class D OXA-2 [EC:3.5.2.6]
	K18792	blaOXA-10; beta-lactamase class D OXA-10 [EC:3.5.2.6]
	K18793	blaOXA-23; beta-lactamase class D OXA-23 [EC:3.5.2.6]
	K18794	blaOXA-51; beta-lactamase class D OXA-51 [EC:3.5.2.6]
	K18795	blaCARB-1; beta-lactamase class A CARB-1, PSE family [EC:3.5.2.6]
	K18796	blaLEN; beta-lactamase class A LEN [EC:3.5.2.6]
	K18797	blaPER; beta-lactamase class A PER [EC:3.5.2.6]
	K18970	blaGES; beta-lactamase class A GES [EC:3.5.2.6]
	K18971	blaOXA-24; beta-lactamase class D OXA-24 [EC:3.5.2.6]
	K18972	blaOXA-58; beta-lactamase class D OXA-58 [EC:3.5.2.6]
	K18973	blaOXA-50; beta-lactamase class D OXA-50 [EC:3.5.2.6]
	K18976	blaOXA-48; beta-lactamase class D OXA-48 [EC:3.5.2.6]
	K19095	blaCMY-1; beta-lactamase class C CMY-1 [EC:3.5.2.6]
	K19096	blaCMY-2; beta-lactamase class C CMY-2 [EC:3.5.2.6]
	K19097	blaVEB; beta-lactamase class A VEB [EC:3.5.2.6]
	K19098	blaOXA-9; beta-lactamase class D OXA-9 [EC:3.5.2.6]
	K19099	blaGIM; metallo-beta-lactamase class B GIM [EC:3.5.2.6]
	K19100	blaDHA; beta-lactamase class C DHA [EC:3.5.2.6]
	K19101	blaFOX; beta-lactamase class C FOX [EC:3.5.2.6]
	K19176	FAAH2; fatty acid amide hydrolase 2 [EC:3.5.1.99]
	K19209	blaOXA-42; beta-lactamase class D OXA-42 [EC:3.5.2.6]
	K19210	blaOXA-61; beta-lactamase class D OXA-61 [EC:3.5.2.6]
	K19211	blaOXA-62; beta-lactamase class D OXA-62 [EC:3.5.2.6]
	K19212	blaOXA-63; beta-lactamase class D OXA-63 [EC:3.5.2.6]
	K19213	blaOXA-12; beta-lactamase class D OXA-12 [EC:3.5.2.6]
	K19214	blaACC; beta-lactamase class C ACC [EC:3.5.2.6]
	K19215	blaACT_MIR; beta-lactamase class C ACT/MIR [EC:3.5.2.6]
	K19216	blaIND; metallo-beta-lactamase class B IND [EC:3.5.2.6]
	K19217	blaCARB-17; beta-lactamase class A CARB-17 [EC:3.5.2.6]
	K19218	blaCARB-5; beta-lactamase class A CARB-5, RTG family [EC:3.5.2.6]
	K19316	blaIMI; beta-lactamase class A IMI [EC:3.5.2.6]
	K19317	blaBEL; beta-lactamase class A BEL [EC:3.5.2.6]
	K19318	blaOXA-213; beta-lactamase class D OXA-213 [EC:3.5.2.6]
	K19319	blaOXA-134; beta-lactamase class D OXA-134 [EC:3.5.2.6]
	K19320	blaOXA-211; beta-lactamase class D OXA-211 [EC:3.5.2.6]
	K19321	blaOXA-214; beta-lactamase class D OXA-214 [EC:3.5.2.6]
	K19322	blaOXA-229; beta-lactamase class D OXA-229 [EC:3.5.2.6]
	K19572	CECR1, ADA2; adenosine deaminase CECR1 [EC:3.5.4.4]
	K19723	dcsB; Nomega-hydroxy-L-arginine amidinohydrolase [EC:3.5.3.25]
	K19794	bar; barbiturase [EC:3.5.2.1]
	K19795	E3.5.1.95; ureidomalonase [EC:3.5.1.95]
	K19837	atzE; 1-carboxybiuret hydrolase [EC:3.5.1.131]
	K19963	nylC; 6-aminohexanoate-oligomer endohydrolase [EC:3.5.1.117]
	K19964	HIUH; hydroxyisourate hydrolase [EC:3.5.2.17]
	K20319	blaADC; beta-lactamase class C ADC [EC:3.5.2.6]
	K20320	blaPDC; beta-lactamase class C PDC [EC:3.5.2.6]
	K20583	livD, parD; deacetylase [EC:3.5.1.-]
	K20760	scnA; thiocyanate hydrolase subunit alpha [EC:3.5.5.8]
	K20761	scnB; thiocyanate hydrolase subunit beta [EC:3.5.5.8]
	K20762	scnC; thiocyanate hydrolase subunit gamma [EC:3.5.5.8]
	K20763	naaA; 5-nitroanthranilic acid aminohydrolase [EC:3.5.99.8]
	K20764	nnhA; 2-nitroimidazole nitrohydrolase [EC:3.5.99.9]
	K20766	E3.5.5.5; arylacetonitrilase [EC:3.5.5.5]
	K20806	bxn; bromoxynil nitrilase [EC:3.5.5.6]
	K20810	mqnX; aminodeoxyfutalosine deaminase [EC:3.5.4.40]
	K20814	dop; Pup amidohydrolase [EC:3.5.1.119]
	K20816	sttH; streptothricin hydrolase [EC:3.5.2.19]
	K20817	E3.5.1.83; N-acyl-D-aspartate deacylase [EC:3.5.1.83]
	K20895	ylmB; formylaminopyrimidine deformylase [EC:3.5.1.-]
	K20896	TENA_E; formylaminopyrimidine deformylase / aminopyrimidine aminohydrolase [EC:3.5.1.- 3.5.99.-]
	K20931	cnbZ; 2-aminomuconate deaminase (2-hydroxymuconate-forming) [EC:3.5.99.11]
	K21053	ade; adenine deaminase [EC:3.5.4.2]
	K21062	lhpC; 1-pyrroline-4-hydroxy-2-carboxylate deaminase [EC:3.5.4.22]
	K21266	blaOXA-286; beta-lactamase class D OXA-286 [EC:3.5.2.6]
	K21276	blaOXA-22; beta-lactamase class D OXA-22 [EC:3.5.2.6]
	K21277	blaOXA-60; beta-lactamase class D OXA-60 [EC:3.5.2.6]
	K21286	NTAQ1; protein N-terminal glutamine amidohydrolase [EC:3.5.1.122]
	K21287	atdA2; gamma-glutamylanilide hydrolase [EC:3.5.1.123]
	K21478	icaB; poly-beta-1,6-N-acetyl-D-glucosamine N-deacetylase [EC:3.5.1.-]
	K21589	cadD; cAMP deaminase [EC:3.5.4.46]
	K21593	triA; melamine deaminase [EC:3.5.4.45]
	K21604	IAR3, ILL6; jasmonoyl-L-amino acid hydrolase [EC:3.5.1.127]
	K21613	scmP; N-acetylcysteine deacetylase [EC:3.5.1.-]
	K21801	iaaH; indoleacetamide hydrolase [EC:3.5.1.-]
	K22135	bshB2; N-acetylglucosamine malate deacetylase 2 [EC:3.5.1.-]
	K22278	pgdA; peptidoglycan-N-acetylglucosamine deacetylase [EC:3.5.1.104]
	K22331	blaOXA-184; beta-lactamase class D OXA-184 [EC:3.5.2.6]
	K22332	blaOXA-548; beta-lactamase class D OXA-548 [EC:3.5.2.6]
	K22333	blaOXA-493; beta-lactamase class D OXA-493 [EC:3.5.2.6]
	K22334	blaOXA-464; beta-lactamase class D OXA-464 [EC:3.5.2.6]
	K22335	blaOXA-114; beta-lactamase class D OXA-114 [EC:3.5.2.6]
	K22346	blaSME; beta-lactamase class A SME [EC:3.5.2.6]
	K22351	blaOXA-209; beta-lactamase class D OXA-209 [EC:3.5.2.6]
	K22352	blaOXA-29; beta-lactamase class D OXA-29 [EC:3.5.2.6]
	K22391	E3.5.4.16; GTP cyclohydrolase I [EC:3.5.4.16]
	K22408	dac; N,N'-diacetylchitobiose non-reducing end deacetylase [EC:3.5.1.136]
	K22409	sle1; N-acetylmuramoyl-L-alanine amidase [EC:3.5.1.28]
	K22602	hpxW; oxamate amidohydrolase [EC:3.5.1.126]
	K23123	pxpB; 5-oxoprolinase (ATP-hydrolysing) subunit B [EC:3.5.2.9]
	K23124	pxpC; 5-oxoprolinase (ATP-hydrolysing) subunit C [EC:3.5.2.9]
	K23150	E3.5.1.129; N5-(cytidine 5'-diphosphoramidyl)-L-glutamine hydrolase [EC:3.5.1.129]
	K23359	biuH; biuret amidohydrolase [EC:3.5.1.84]
	K23465	tgnD; (E)-2-((N-methylformamido)methylene)succinate hydrolase [EC:3.5.1.-]
	K23726	agaA; Nalpha-acyl-L-glutamine aminoacylase [EC:3.5.1.133]
	K24041	yxeI; penicillin V amidase [EC:3.5.1.11]
	K24076	PGRP-LB; peptidoglycan-recognition protein LB [EC:3.5.1.28]
	K24096	PGRP-SB; peptidoglycan recognition protein SB [EC:3.5.1.28]
	K24153	blaOXY; beta-lactamase class A OXY [EC:3.5.2.6]
	K24159	blaLAP; beta-lactamase class A LAP [EC:3.5.2.6]
	K24161	blaGOP; beta-lactamase class B GOB [EC:3.5.2.6]
	K24162	blaBlaB; beta-lactamase class B BlaB [EC:3.5.2.6]
	K24669	PADI4, PAD4; protein-arginine deiminase 4 [EC:3.5.3.15]
	K25305	dmfA1; N,N-dimethylformamidase small subunit [EC:3.5.1.56]
	K25365	gbh; guanidinobutyrase / D-arginase [EC:3.5.3.7 3.5.3.10]
	K25379	iaaH; indole-3-acetyl-L-aspartate hydrolase [EC:3.5.1.134]
	K25604	E3.5.1.137; N-methylcarbamate hydrolase [EC:3.5.1.137]
EC: 4.3.1.* Ammonia-lyases	K01744	aspA; aspartate ammonia-lyase [EC:4.3.1.1]	Kegg Orthology Database search using search term "EC:4.3.1."
	K01745	hutH, HAL; histidine ammonia-lyase [EC:4.3.1.3]
	K01746	E4.3.1.4; formiminotetrahydrofolate cyclodeaminase [EC:4.3.1.4]
	K01750	E4.3.1.12, ocd; ornithine cyclodeaminase [EC:4.3.1.12]
	K01751	E4.3.1.15; diaminopropionate ammonia-lyase [EC:4.3.1.15]
	K01752	E4.3.1.17, sdaA, sdaB, tdcG; L-serine dehydratase [EC:4.3.1.17]
	K01753	dsdA; D-serine dehydratase [EC:4.3.1.18]
	K01754	E4.3.1.19, ilvA, tdcB; threonine dehydratase [EC:4.3.1.19]
	K03735	eutB; ethanolamine ammonia-lyase large subunit [EC:4.3.1.7]
	K03736	eutC; ethanolamine ammonia-lyase small subunit [EC:4.3.1.7]
	K04835	mal; methylaspartate ammonia-lyase [EC:4.3.1.2]
	K10774	E4.3.1.23; tyrosine ammonia-lyase [EC:4.3.1.23]
	K10775	PAL; phenylalanine ammonia-lyase [EC:4.3.1.24]
	K11780	cofG; 7,8-didemethyl-8-hydroxy-5-deazariboflavin synthase [EC:4.3.1.32]
	K13064	PTAL; phenylalanine/tyrosine ammonia-lyase [EC:4.3.1.25]
	K13309	desII, eryCV; dTDP-4-amino-4,6-dideoxy-D-glucose ammonia-lyase [EC:4.3.1.30]
	K17468	dgaE; D-glucosaminate-6-phosphate ammonia-lyase [EC:4.3.1.29]
	K17989	SDS, SDH, CHA1; L-serine/L-threonine ammonia-lyase [EC:4.3.1.17 4.3.1.19]
	K18014	Kal; 3-aminobutyryl-CoA ammonia-lyase [EC:4.3.1.14]
	K20498	DSD1; D-serine ammonia-lyase [EC:4.3.1.18]
	K20500	rapL; L-lysine cyclodeaminase [EC:4.3.1.28]
	K20757	dthadh; threo-3-hydroxy-D-aspartate ammonia-lyase [EC:4.3.1.27]
	K22345	E4.3.1.9; glucosaminate ammonia-lyase [EC:4.3.1.9]
	K22589	thadh; threo-3-hydroxy-L-aspartate ammonia-lyase [EC:4.3.1.16]

## Sheet: Table S7 Metagenome metabolism 
		Table S7: The completion score for metabolisms within MAGs
module	class	category	subcategory	name	vb_MAG_00001	vb_MAG_00002	vb_MAG_00003	vb_MAG_00004	vb_MAG_00005	vb_MAG_00006	vb_MAG_00007	vb_MAG_00008	vb_MAG_00009	vb_MAG_00010	vb_MAG_00011	vb_MAG_00012	vb_MAG_00013	vb_MAG_00014	vb_MAG_00015	vb_MAG_00016	vb_MAG_00017	vb_MAG_00018	sab1_MAG_00001	sab1_MAG_00002	sab1_MAG_00003	sab1_MAG_00004	sab1_MAG_00005	sab1_MAG_00006	sab1_MAG_00007	sab1_MAG_00008	sab1_MAG_00009	sab1_MAG_00010	sab1_MAG_00011	sab1_MAG_00012	sab1_MAG_00013	sab1_MAG_00014	sab1_MAG_00015	sab1_MAG_00016	sab1_MAG_00017	sab2_MAG_00002	sab2_MAG_00003	sab2_MAG_00004	sab2_MAG_00005	sab2_MAG_00006	sab2_MAG_00007	sab2_MAG_00008	sab2_MAG_00009	sab2_MAG_00010	sab2_MAG_00011
M00001	Pathway modules	Carbohydrate metabolism	Central carbohydrate metabolism	Glycolysis (Embden-Meyerhof pathway), glucose => pyruvate	0.7	0.9	0.8	0.7	0.8	1	0.6	0.9	1	0.6	0.9	0.3	0.8	0.5	0.7	0.7	0.3	0.222222	1	0.9	0.8	0.8	0.444444	0.7	0.7	0.7	0.8	0.9	0.7	0.7	0.5	0.6	0.8	0.5	0.111111	1	1	0.7	0.5	0.7	1	0.7	0.8	0.8	0.9
M00002	Pathway modules	Carbohydrate metabolism	Central carbohydrate metabolism	Glycolysis, core module involving three-carbon compounds	0.666667	1	0.833333	0.666667	0.666667	1	0.833333	1	1	0.666667	1	0.333333	0.666667	0.666667	0.833333	0.666667	0.333333	0.2	1	1	1	0.666667	0.4	0.833333	1	0.666667	1	0.833333	0.833333	0.666667	0.333333	0.5	1	0.666667	0	1	1	1	0.666667	1	1	0.666667	1	1	0.833333
M00003	Pathway modules	Carbohydrate metabolism	Central carbohydrate metabolism	Gluconeogenesis, oxaloacetate => fructose-6P	0.5	0.875	0.75	0.875	0.625	1	0.875	0.75	1	0.625	1	0.285714	0.625	0.428571	0.75	0.5	0.375	0.285714	1	1	1	0.5	0.285714	0.875	1	0.625	0.875	0.75	0.75	0.625	0.5	0.285714	1	0.625	0.125	0.875	0.875	0.75	0.625	1	1	0.428571	0.875	0.875	0.75
M00004	Pathway modules	Carbohydrate metabolism	Central carbohydrate metabolism	Pentose phosphate pathway (Pentose phosphate cycle)	0.428571	1	1	0.875	0.875	0.875	0.375	0.75	0.75	0.714286	0.857143	0.571429	0.75	0.428571	0.5	0.625	0.5	0.142857	0.875	0.875	0.625	0.375	0.75	0.75	0.75	0.625	1	0.5	0.75	0.875	0.625	0.285714	0.75	0.285714	0.142857	1	0.875	0.375	0.75	0.428571	1	0.571429	0.625	0.875	1
M00005	Pathway modules	Carbohydrate metabolism	Central carbohydrate metabolism	PRPP biosynthesis, ribose 5P => PRPP	0	1	1	1	0	1	1	1	1	1	1	1	1	1	1	1	0	0	1	1	1	0	1	1	1	1	1	1	1	1	1	1	1	0	0	1	1	1	1	1	1	1	1	1	1
M00006	Pathway modules	Carbohydrate metabolism	Central carbohydrate metabolism	Pentose phosphate pathway, oxidative phase, glucose 6P => ribulose 5P	0	1	1	0.666667	0.666667	0.666667	0.333333	0.666667	1	0.5	0.5	0	1	0.5	0.666667	0.666667	0.666667	0	0.666667	1	0.666667	0.666667	0.333333	0.666667	1	0.666667	1	0.333333	1	1	0.666667	0.5	0.666667	0	0	1	0.666667	0.666667	0.666667	0	1	0	0.666667	0.666667	1
M00007	Pathway modules	Carbohydrate metabolism	Central carbohydrate metabolism	Pentose phosphate pathway, non-oxidative phase, fructose 6P => ribose 5P	0.5	1	1	1	1	1	0.5	0.75	0.5	0.75	1	0.75	0.5	0.5	0.25	0.75	0.5	0	1	0.75	0.5	0	1	0.75	0.75	0.5	1	0.5	0.75	0.75	0.5	0	0.75	0.25	0	1	1	0.25	0.75	0.75	1	0.75	0.5	1	1
M00008	Pathway modules	Carbohydrate metabolism	Central carbohydrate metabolism	Entner-Doudoroff pathway, glucose-6P => glyceraldehyde-3P + pyruvate	0	0.75	0.5	0.75	0.5	0.75	0.5	0.5	0.5	0.5	0.25	0	0.5	0.5	0.25	0.25	0.25	0	0.75	0.5	0.75	0.75	0.5	0.75	1	0.75	0.5	0.25	0.5	0.5	0.5	0	0.75	0	0	0.5	0.75	1	1	0	1	0	0.25	1	0.75
M00009	Pathway modules	Carbohydrate metabolism	Central carbohydrate metabolism	Citrate cycle (TCA cycle, Krebs cycle)	0.5	0.520833	0.541667	0.916667	0.416667	1	0.5	0.333333	0.479167	0.75	0.708333	0.208333	0.479167	0.145833	0.104167	0.458333	0.291667	0.0416667	0.875	0.541667	0.833333	0.895833	0.645833	0.604167	0.75	0.75	0.5	0.5	0.395833	0.291667	0.479167	0.208333	0.5625	0.4375	0.125	0.708333	0.833333	0.75	0.645833	0.895833	0.916667	0.791667	0.479167	0.75	0.416667
M00010	Pathway modules	Carbohydrate metabolism	Central carbohydrate metabolism	Citrate cycle, first carbon oxidation, oxaloacetate => 2-oxoglutarate	0.333333	1	0.666667	1	0.666667	1	0.666667	0	0.333333	0.666667	0.666667	0.333333	0.333333	0	0	0.333333	0.666667	0	0.666667	0.333333	1	1	0.666667	0.333333	1	1	0.333333	0.666667	0.333333	0	1	0	0.333333	0.333333	0	1	0.666667	0.666667	1	1	1	1	0.333333	1	0.666667
M00011	Pathway modules	Carbohydrate metabolism	Central carbohydrate metabolism	Citrate cycle, second carbon oxidation, 2-oxoglutarate => oxaloacetate	0.6	0.233333	0.466667	0.866667	0.266667	1	0.4	0.533333	0.566667	0.8	0.733333	0.133333	0.566667	0.233333	0.166667	0.533333	0.0666667	0.0666667	1	0.666667	0.733333	0.833333	0.633333	0.766667	0.6	0.6	0.6	0.4	0.433333	0.466667	0.166667	0.333333	0.7	0.5	0.2	0.533333	0.933333	0.8	0.433333	0.833333	0.866667	0.666667	0.566667	0.6	0.266667
M00012	Pathway modules	Carbohydrate metabolism	Other carbohydrate metabolism	Glyoxylate cycle	0.4	0.4	0.2	0.8	0.4	0.8	0.8	0	0.6	0.4	0.4	0.2	0.8	0.2	0	0.8	0.6	0	0.8	0.6	1	0.6	0.6	0.8	0.6	0.8	0.4	0.4	0.2	0.4	0.8	0.2	0.4	0	0.2	0.4	0.8	0.6	0.8	0.8	0.8	0.4	0.2	1	0.4
M00013	Pathway modules	Carbohydrate metabolism	Other carbohydrate metabolism	Malonate semialdehyde pathway, propanoyl-CoA => acetyl-CoA	0	0	0	0.2	0	0.2	0.2	0.2	0.2	0.2	0.2	0.2	0.2	0.4	0.2	0	0	0	0.2	0.2	0.2	0.2	0	0.2	0.4	0.2	0	0	0	0.2	0	0	0.2	0	0	0	0.2	0	0	0.2	0.2	0	0.2	0.2	0.2
M00014	Pathway modules	Carbohydrate metabolism	Other carbohydrate metabolism	Glucuronate pathway (uronate pathway)	0	0.111111	0.111111	0.444444	0.222222	0.444444	0	0.111111	0.111111	0.222222	0.333333	0.111111	0.333333	0.222222	0	0.222222	0.222222	0.111111	0.555556	0	0.222222	0.111111	0.111111	0.444444	0.444444	0.222222	0.111111	0.222222	0.222222	0.222222	0.111111	0.111111	0.111111	0	0	0.111111	0.555556	0.111111	0.222222	0.111111	0.333333	0.111111	0.111111	0.333333	0.222222
M00015	Pathway modules	Amino acid metabolism	Arginine and proline metabolism	Proline biosynthesis, glutamate => proline	0.666667	1	1	1	1	1	0.333333	0.666667	0.666667	0.666667	0.666667	0.5	0.666667	0.333333	0	0	0	0.333333	1	0.666667	1	1	1	1	0.666667	0	1	1	0.666667	0.333333	0.666667	0.333333	1	0	0	1	1	1	0.5	0.5	1	1	0.666667	0.666667	1
M00016	Pathway modules	Amino acid metabolism	Lysine metabolism	Lysine biosynthesis, succinyl-DAP pathway, aspartate => lysine	1	0.777778	0.888889	0.888889	0.777778	0.888889	0.555556	0.888889	0.777778	0.777778	0.777778	0.555556	0.666667	0.777778	0.444444	0.666667	0.444444	0	1	1	0.888889	0.777778	0.777778	0.777778	0.888889	0.444444	0.888889	0.888889	0.555556	0.555556	0.666667	0.333333	1	0.111111	0.111111	0.888889	1	0.777778	0.888889	0.777778	1	0.222222	0.555556	1	0.777778
M00017	Pathway modules	Amino acid metabolism	Cysteine and methionine metabolism	Methionine biosynthesis, apartate => homoserine => methionine	0.571429	0.714286	0.714286	0.857143	0.571429	0.857143	0.714286	0.714286	0.714286	0.857143	0.857143	0.428571	0.714286	0.428571	0.428571	0.714286	0.571429	0	1	0.714286	0.714286	0.571429	0.571429	0.857143	0.714286	0.428571	0.714286	0.428571	0.714286	0.571429	0.285714	0.285714	1	0.285714	0.142857	0.571429	1	0.428571	0.857143	0.571429	1	0.428571	0.571429	0.714286	0.428571
M00018	Pathway modules	Amino acid metabolism	Serine and threonine metabolism	Threonine biosynthesis, aspartate => homoserine => threonine	0.6	0.8	1	1	1	0.8	0.8	1	0.4	0.8	0.6	0.4	0.8	0.4	0.2	0.6	0.4	0	1	0.8	0.8	0.6	0.8	0.8	0.4	0.2	0.8	0.6	0.6	0.4	0.4	0.4	0.8	0.6	0.2	0.8	1	0.8	1	0.6	1	0.6	0.4	1	0.8
M00019	Pathway modules	Amino acid metabolism	Branched-chain amino acid metabolism	Valine/isoleucine biosynthesis, pyruvate => valine / 2-oxobutanoate => isoleucine	0.875	0.75	0.75	1	1	1	0.25	0.625	1	0.75	1	0.625	0.625	0.5	0.125	0.375	1	0.5	1	0.625	1	1	1	0.75	1	0.75	0.75	0.625	0.875	1	0.5	0.625	0.375	0.25	0.5	1	1	1	0.875	1	1	0.125	0.75	0.375	1
M00020	Pathway modules	Amino acid metabolism	Serine and threonine metabolism	Serine biosynthesis, glycerate-3P => serine	0.333333	0.666667	0.666667	1	0.666667	1	0.333333	0.666667	1	1	1	0	1	0.333333	0.333333	0.666667	0.333333	0	0.666667	1	1	0.666667	0.333333	1	1	0.666667	1	1	0.333333	0.333333	1	0.666667	1	0.666667	0	1	1	0.333333	0.666667	0.666667	1	0.333333	1	1	1
M00021	Pathway modules	Amino acid metabolism	Cysteine and methionine metabolism	Cysteine biosynthesis, serine => cysteine	0	1	0	1	1	1	1	0	0.5	1	1	0	0	0.5	0	0.5	0.5	0	1	0	1	0	0	0.5	0.5	1	0	1	0.5	0.5	1	0	0	0	0	0	0.5	0	1	1	1	0	0	1	1
M00022	Pathway modules	Amino acid metabolism	Aromatic amino acid metabolism	Shikimate pathway, phosphoenolpyruvate + erythrose-4P => chorismate	0.857143	1	0.857143	1	1	1	0.571429	0.857143	0.8	0.857143	0.857143	0.25	1	0.571429	0.2	0.714286	0.428571	0	1	0.857143	0.857143	1	0.857143	0.857143	0.857143	0.6	0.857143	0.857143	0.714286	0.714286	0.5	0.285714	0.714286	0.2	0.285714	1	1	0.857143	0.857143	1	0.714286	0.6	0.333333	0.714286	1
M00023	Pathway modules	Amino acid metabolism	Aromatic amino acid metabolism	Tryptophan biosynthesis, chorismate => tryptophan	1	1	1	1	1	1	0.375	0.9	0.625	0.5	1	0.4	0.75	0.375	0.7	0.6	0.4	0.125	1	1	0.8	1	1	0.7	0.4	0.8	0.9	0.6	0.7	0.7	0.375	0.625	1	0	0.5	1	0.9	0.8	1	0.9	0.8	1	0.9	0.625	0.9
M00024	Pathway modules	Amino acid metabolism	Aromatic amino acid metabolism	Phenylalanine biosynthesis, chorismate => phenylpyruvate => phenylalanine	0.5	0.666667	0.5	0.666667	0.666667	0.333333	0.666667	0.5	0.666667	0.333333	0.666667	0	0.666667	0	0.333333	0.333333	0.333333	0	0.666667	0.666667	0.666667	0.5	0	0.333333	0.333333	0.666667	0.5	0.333333	0.333333	0.666667	0	0	0.666667	0	0	0.5	0.666667	0	0.666667	0.333333	0.666667	0.5	0.333333	0.666667	0.666667
M00025	Pathway modules	Amino acid metabolism	Aromatic amino acid metabolism	Tyrosine biosynthesis, chorismate => HPP => tyrosine	0.666667	0.666667	0.666667	0.666667	0.666667	0.333333	0.666667	0.333333	0.333333	0	0.333333	0	0.666667	0	0.333333	0	0.666667	0	0.666667	0.333333	0.666667	0.666667	0.333333	0.333333	0.333333	0.666667	0.666667	0.333333	0.666667	0.666667	0.333333	0	0.666667	0	0.333333	0.666667	0.666667	0	0.666667	0.333333	0.333333	0.666667	0	0.666667	0.666667
M00026	Pathway modules	Amino acid metabolism	Histidine metabolism	Histidine biosynthesis, PRPP => histidine	0.5	0.875	0.888889	0.875	0.75	0.875	0.555556	0.555556	0.5625	0.375	0.777778	0.357143	0.75	0.5	0.5	0.25	0.5	0.142857	0.875	0.4375	0.5625	0.722222	0.888889	0.888889	1	0.555556	0.555556	0.625	0.5	0.571429	0.625	0.444444	0.777778	0.142857	0.285714	0.888889	0.875	0.5	0.777778	0.888889	0.666667	0.666667	0.428571	0.75	0.8125
M00027	Pathway modules	Amino acid metabolism	Other amino acid metabolism	GABA (gamma-Aminobutyrate) shunt	0	0	0	0.666667	0.333333	0.666667	0	0	0.333333	0.333333	0.666667	0	0.333333	0.666667	0	0	0.666667	0	0	0.333333	0	0	0	0.666667	0.666667	0	0	0.333333	0	0.333333	0	0	0.333333	0.333333	0	0	0.333333	0	0	0.333333	0.666667	0	0.333333	0	0.333333
M00028	Pathway modules	Amino acid metabolism	Arginine and proline metabolism	Ornithine biosynthesis, glutamate => ornithine	1	1	1	0.8	0.6	0.8	0.6	1	0.6	0.8	0.6	0.75	0.8	0.8	0.5	0.4	0.4	0	1	1	1	0.8	0.8	1	1	0.6	1	1	0.6	0.6	0.4	0	0.8	0.25	0.2	1	1	1	1	1	0.6	0.6	0.8	1	1
M00029	Pathway modules	Amino acid metabolism	Arginine and proline metabolism	Urea cycle	0.6	0.6	0.6	0.6	0.6	0.4	0.4	0.6	0.6	0.6	0.8	0.2	0.6	0.4	0.2	0.4	0.2	0	0.6	0.6	0.8	0.4	0.6	0.4	0.6	0.4	0.6	0.2	0.4	0.4	0.4	0	0.8	0.2	0	0.6	0.6	0.4	0.4	0.6	0.4	0.6	0.6	0.4	0.4
M00030	Pathway modules	Amino acid metabolism	Lysine metabolism	Lysine biosynthesis, AAA pathway, 2-oxoglutarate => 2-aminoadipate => lysine	0	0	0	0	0	0	0	0	0	0	0	0	0	0.125	0	0	0	0	0	0	0	0	0	0	0	0	0	0	0	0	0	0	0.125	0	0	0	0	0	0	0	0.125	0	0	0	0
M00031	Pathway modules	Amino acid metabolism	Lysine metabolism	Lysine biosynthesis, mediated by LysW, 2-aminoadipate => lysine	0	0	0	0	0	0	0	0	0	0	0	0	0	0	0	0	0	0	0	0	0	0	0	0.166667	0	0	0	0	0	0	0	0	0	0	0	0	0	0	0	0	0	0	0	0	0
M00032	Pathway modules	Amino acid metabolism	Lysine metabolism	Lysine degradation, lysine => saccharopine => acetoacetyl-CoA	0	0.0555556	0.0555556	0.222222	0.0555556	0.277778	0.277778	0.111111	0.0555556	0.222222	0.277778	0.333333	0.0555556	0.0555556	0	0	0.0555556	0	0.277778	0.0555556	0.277778	0.111111	0.0555556	0.277778	0.277778	0.0555556	0.0555556	0	0.0555556	0.0555556	0	0.0555556	0.277778	0.111111	0.166667	0.111111	0.277778	0.111111	0.111111	0.0555556	0.166667	0.111111	0	0.111111	0.0555556
M00033	Pathway modules	Amino acid metabolism	Serine and threonine metabolism	Ectoine biosynthesis, aspartate => ectoine	0.4	0.6	0.4	0.6	0.4	0.4	0.2	0.4	0.2	0.4	0.2	0.2	0.2	0.2	0.2	0.8	0.2	0	0.6	0.6	0.4	0.2	0.4	0.6	0.6	0.2	0.4	0.4	0.4	0.2	0.4	0.4	0.4	0	0.2	0.2	0.6	0.2	0.6	0.2	0.4	0.2	0	0.6	0.2
M00034	Pathway modules	Amino acid metabolism	Cysteine and methionine metabolism	Methionine salvage pathway	0.5	0.777778	0.25	0.555556	0.222222	0.333333	0.625	0.555556	0.125	0.625	0.555556	0.375	0.5	0.125	0.125	0.25	0.111111	0.111111	0.444444	0.125	0.375	0.555556	0.375	0.222222	0.555556	0.125	0.25	0.25	0.666667	0.125	0.25	0.125	0.5	0	0.125	0.25	0.444444	0.25	0.375	0.25	0.375	0.333333	0.125	0.4	0.25
M00035	Pathway modules	Amino acid metabolism	Cysteine and methionine metabolism	Methionine degradation	0.5	0.75	0.5	0.5	0.75	0.25	0.5	0.5	0.75	0.5	0.5	0.5	0.75	0.75	0.5	0.75	0.25	0.5	0.5	0.5	0.75	0.75	0.5	0.5	0.5	0.5	0.5	0.75	0.25	0.5	0.25	0.25	0.5	0.25	0.5	0.5	0.5	0	0.5	0.5	0.25	0.5	0.75	0.5	0.75
M00036	Pathway modules	Amino acid metabolism	Branched-chain amino acid metabolism	Leucine degradation, leucine => acetoacetate + acetyl-CoA	0.166667	0.222222	0.388889	0.888889	0.222222	0.888889	0.638889	0.388889	0.638889	0.555556	0.722222	0.416667	0.611111	0.75	0.208333	0.583333	0.791667	0.166667	0.805556	0.555556	0.805556	0.388889	0.166667	0.833333	0.583333	0.333333	0.222222	0.166667	0.277778	0.388889	0.416667	0.555556	0.555556	0.388889	0.166667	0.388889	0.888889	0.222222	0.722222	0.388889	0.666667	0.0555556	0.333333	0.388889	0.222222
M00037	Pathway modules	Amino acid metabolism	Aromatic amino acid metabolism	Melatonin biosynthesis, animals, tryptophan => serotonin => melatonin	0	0.25	0	0	0	0.25	0	0	0.25	0	0	0	0.25	0	0.25	0.25	0	0	0	0.25	0	0	0	0.25	0.25	0	0	0	0	0.25	0	0	0.25	0	0	0	0.25	0	0.25	0	0.25	0	0.25	0.25	0
M00038	Pathway modules	Amino acid metabolism	Aromatic amino acid metabolism	Tryptophan metabolism, tryptophan => kynurenine => 2-aminomuconate	0	0.142857	0.142857	0.428571	0	0.428571	0	0.142857	0.571429	0.142857	0.428571	0.428571	0.714286	0.571429	0.142857	0.714286	0.142857	0	0.142857	0.714286	0.142857	0	0	0.285714	0.428571	0.142857	0	0	0.285714	0.714286	0	0.714286	0.428571	0.428571	0.285714	0	0.142857	0	0.142857	0	0.571429	0	0.571429	0.571429	0
M00039	Pathway modules	Biosynthesis of other secondary metabolites	Biosynthesis of phytochemical compounds	Monolignol biosynthesis, phenylalanine/tyrosine => monolignol	0	0.2	0.1	0	0.1	0	0.1	0	0.1	0	0	0.1	0	0	0	0.1	0	0	0	0.1	0	0	0	0	0	0	0	0.1	0	0.1	0	0	0	0	0	0	0	0	0	0	0	0	0.1	0.1	0.1
M00040	Pathway modules	Amino acid metabolism	Aromatic amino acid metabolism	Tyrosine biosynthesis, chorismate => arogenate => tyrosine	0.333333	0	0.333333	0.666667	0	0.333333	0.666667	0.333333	0	0	0.333333	0	0	0	0	0	0.333333	0	0.666667	0.333333	0.666667	0.333333	0	0	0	0.666667	0.333333	0	0	0	0	0	0.666667	0	0	0.333333	0.666667	0	0.666667	0.333333	0.666667	0.333333	0	0.666667	0
M00042	Pathway modules	Amino acid metabolism	Aromatic amino acid metabolism	Catecholamine biosynthesis, tyrosine => dopamine => noradrenaline => adrenaline	0	0.25	0	0	0.25	0.25	0	0	0.25	0	0	0	0.25	0	0.25	0.25	0	0	0	0.25	0	0	0	0.5	0.25	0	0	0	0	0.25	0	0	0.25	0	0	0	0.25	0	0.25	0	0.25	0	0.25	0.25	0.25
M00044	Pathway modules	Amino acid metabolism	Aromatic amino acid metabolism	Tyrosine degradation, tyrosine => homogentisate	0	0.2	0	0.8	0	0.8	0.8	0.4	0.2	0.8	0.6	0.6	0	0	0	0	0	0	0.8	0.2	0.6	0	0.2	0.6	0.6	0.8	0	0.2	0	0	0.4	0	0.8	0	0.2	0	0.8	0	0.8	0	0.8	0.2	0.2	0.4	0
M00045	Pathway modules	Amino acid metabolism	Histidine metabolism	Histidine degradation, histidine => N-formiminoglutamate => glutamate	0	0.25	0	1	0	1	0.4	0	0	0.8	1	0	0.5	0.5	0	0	0.25	0	1	0.8	0.2	0	0	0.4	0.25	0.2	0	0	0	0	0	0	0	0.25	0	0	1	0	0.2	0.2	0.2	0	0.5	0.2	0
M00046	Pathway modules	Nucleotide metabolism	Pyrimidine metabolism	Pyrimidine degradation, uracil => beta-alanine, thymine => 3-aminoisobutanoate	0	0	0	1	0	1	0	0	0.333333	1	1	0.333333	0.333333	0.166667	0.333333	0.666667	0.833333	0	0.666667	0.333333	1	0	0	0.833333	0.333333	0	0	0	0	0.333333	0	0	0.5	0	0	0	1	0	0	0	0.666667	0	0.666667	0	0
M00047	Pathway modules	Amino acid metabolism	Arginine and proline metabolism	Creatine pathway	0	0.666667	0	0	0	0.333333	0	0	0	0	0.333333	0	0	0.333333	0	0	0	0	0.333333	0	0.333333	0	0	0.333333	0.333333	0.333333	0	0	0.333333	0	0	0	0.333333	0	0	0	0.333333	0	0.333333	0	0.333333	0	0	0	0
M00048	Pathway modules	Nucleotide metabolism	Purine metabolism	Inosine monophosphate biosynthesis, PRPP + glutamine => IMP	0.7	0.875	1	1	1	1	0.75	0.875	0.875	0.666667	1	0.625	0.633333	0.625	0.625	0.6875	0.4	0	0.958333	0.833333	0.8	1	0.875	1	0.875	0.916667	0.7	0.916667	0.8125	0.791667	0.5	0.375	0.708333	0.125	0.2	1	1	0.5	0.958333	0.875	0.875	0.625	0.833333	0.8	1
M00049	Pathway modules	Nucleotide metabolism	Purine metabolism	Adenine ribonucleotide biosynthesis, IMP => ADP,ATP	0.75	1	1	1	1	1	0.75	1	1	0.75	1	0.5	0.75	0.5	0.75	1	0.5	0.25	1	1	1	0.75	1	1	1	0.75	1	0.75	0.75	0.75	1	0.75	0.5	0.75	0.25	1	1	0.75	1	1	0.75	0.5	1	1	1
M00050	Pathway modules	Nucleotide metabolism	Purine metabolism	Guanine ribonucleotide biosynthesis IMP => GDP,GTP	1	0.75	1	1	0.5	1	0.75	0.75	1	1	1	0.75	0.75	1	0.5	1	0.25	0	1	1	0.75	0.75	1	1	1	0.5	1	0.75	0.5	1	0.5	0.5	0.5	0.5	0.25	1	1	0.75	1	1	1	0.75	0.75	0.5	0.75
M00051	Pathway modules	Nucleotide metabolism	Pyrimidine metabolism	Uridine monophosphate biosynthesis, glutamine (+ PRPP) => UMP	0.916667	0.916667	0.916667	0.75	0.833333	0.75	0.333333	0.6	0.75	0.6	0.6	0	0.5	0.25	0.5	0.6	0.5	0.25	0.916667	0.5	0.666667	0.8	0.75	0.75	0.833333	0.25	0.666667	0.6	0.8	0.666667	0.75	0.25	0.75	0.416667	0.25	0.916667	0.916667	0.75	0.916667	0.916667	0.666667	0.6	0.416667	0.75	0.916667
M00052	Pathway modules	Nucleotide metabolism	Pyrimidine metabolism	Pyrimidine ribonucleotide biosynthesis, UMP => UDP/UTP,CDP/CTP	1	1	1	1	1	1	0.666667	0.666667	0.666667	0.666667	1	0	0.333333	0.333333	0.333333	0.666667	0	0	1	1	1	0.666667	1	0.666667	0.333333	1	0.666667	1	1	0.666667	1	0.666667	0.666667	0.666667	0.666667	1	1	1	0.666667	1	1	1	1	1	1
M00053	Pathway modules	Nucleotide metabolism	Pyrimidine metabolism	Pyrimidine deoxyribonuleotide biosynthesis, CDP/CTP => dCDP/dCTP,dTDP/dTTP	0.625	0.5	0.8125	0.5625	0.75	0.5625	0.5625	0.625	0.3125	0.6875	0.6875	0.3125	0.3125	0.375	0.125	0.5625	0.0625	0.25	0.5625	0.6875	0.5625	0.625	0.75	0.8125	0.5625	0.3125	0.75	0.5	0.6875	0.625	0.5	0.375	0.3125	0.1875	0.1875	0.8125	0.5625	0.75	0.75	0.6875	0.6875	0.75	0.4375	0.75	0.625
M00055	Pathway modules	Glycan metabolism	Glycan biosynthesis	N-glycan precursor biosynthesis	0	0	0	0	0.0384615	0	0	0	0	0	0	0	0.0384615	0	0.0769231	0.0384615	0	0	0	0.115385	0	0.115385	0	0	0.115385	0	0	0.0384615	0	0.115385	0	0	0	0	0	0	0	0	0	0	0	0	0.115385	0	0.0384615
M00060	Pathway modules	Glycan metabolism	Lipopolysaccharide metabolism	KDO2-lipid A biosynthesis, Raetz pathway, LpxL-LpxM type	0.666667	0.444444	0.888889	0.888889	0.444444	0.444444	0.444444	0.777778	0	0.666667	0.888889	0.111111	0	0.666667	0	0	0.555556	0.111111	0.555556	0	0.555556	0.777778	0.444444	0.777778	0.888889	0.666667	0.666667	0.444444	0.555556	0	0.222222	0	0.777778	0.333333	0	0.888889	0.777778	0.333333	0.555556	0.111111	0.666667	0.777778	0	0.777778	0.444444
M00061	Pathway modules	Carbohydrate metabolism	Other carbohydrate metabolism	D-Glucuronate degradation, D-glucuronate => pyruvate + D-glyceraldehyde 3P	0	0.2	0	0.8	0.2	0.8	0.2	0	0.2	0.4	0.6	0	0	0.4	0	0	0.4	0	0.8	0	0.8	0.2	0	0.6	0.4	0.2	0	0	0.2	0	0	0	0.8	0	0	0	0.8	0.2	0.2	0	1	0	0	0.4	0.2
M00063	Pathway modules	Glycan metabolism	Lipopolysaccharide metabolism	CMP-KDO biosynthesis	0.75	0.25	1	0.75	0	0.75	0.75	0.75	0	0.75	0.75	0.5	0	0.5	0	0	0	0	0.75	0	0.75	1	0.75	0.5	1	0.25	0.75	0	0.5	0	0.5	0	0.25	0.25	0.25	1	0.75	1	0.5	0.75	0.5	0.25	0	0.5	0
M00064	Pathway modules	Glycan metabolism	Lipopolysaccharide metabolism	ADP-L-glycero-D-manno-heptose biosynthesis	0.8	0.6	0.2	0	0	0.2	0	0.8	0.2	0	0.4	0	0	0.6	0.2	0	0	0.2	0	0.2	0	0.6	0.8	0	0.2	0	0.2	0	0	0.2	0.4	0	0	0.4	0	0.2	0	0.6	0.2	0	0	1	0.2	0.6	0.2
M00066	Pathway modules	Lipid metabolism	Lipid metabolism	Lactosylceramide biosynthesis	0	0	0	0	0	0	0.5	0	0	0	0	0	0	0	0	0	0	0	0	0	0	0	0	0	0	0	0	0	0	0	0	0	0	0	0	0	0	0	0	0	0	0	0	0	0
M00076	Pathway modules	Glycan metabolism	Glycosaminoglycan metabolism	Dermatan sulfate degradation	0	0	0	0.166667	0	0.166667	0	0	0	0	0	0	0.166667	0	0	0.166667	0	0	0.166667	0	0	0	0	0	0	0	0	0	0.333333	0	0	0	0	0	0	0	0.166667	0	0.166667	0	0	0	0	0	0
M00077	Pathway modules	Glycan metabolism	Glycosaminoglycan metabolism	Chondroitin sulfate degradation	0	0	0	0.25	0	0.25	0	0	0	0	0	0	0.25	0	0	0.25	0	0	0.25	0	0	0	0	0	0	0	0	0	0.25	0	0	0	0	0	0	0	0.25	0	0.25	0	0	0	0	0	0
M00078	Pathway modules	Glycan metabolism	Glycosaminoglycan metabolism	Heparan sulfate degradation	0	0	0	0.111111	0	0.111111	0	0	0.111111	0	0	0.111111	0.222222	0	0	0.111111	0	0	0.111111	0	0	0	0	0	0	0	0	0	0.333333	0	0	0	0	0.111111	0	0	0.111111	0	0	0	0	0	0	0	0
M00079	Pathway modules	Glycan metabolism	Glycosaminoglycan metabolism	Keratan sulfate degradation	0	0	0	0	0	0	0	0	0	0.2	0	0.2	0	0	0	0	0	0	0	0	0	0	0	0.2	0	0	0	0	0	0	0	0	0	0	0	0	0	0	0	0	0	0	0	0	0
M00081	Pathway modules	Carbohydrate metabolism	Other carbohydrate metabolism	Pectin degradation	0	0	0	0	0	0	0	0	0	0	0	0	0	0	0	0	0	0	0	0	0	0	0	0	0	0	0	0	0	0	0	0	0	0	0	0	0	0	0	0	0	0	0	0	0
M00082	Pathway modules	Lipid metabolism	Fatty acid metabolism	Fatty acid biosynthesis, initiation	0.555556	0.916667	0.916667	1	0.916667	1	0.25	0.916667	0.666667	0.583333	0.888889	0	0.444444	0	0.333333	0.777778	0.333333	0.333333	1	0.166667	1	0.583333	1	0.916667	0.833333	0.666667	0.444444	0.916667	0.833333	0.666667	0.375	0.333333	0.583333	0.444444	0.583333	1	1	0.916667	1	1	0.888889	0.5	0.166667	0.833333	0.916667
M00083	Pathway modules	Lipid metabolism	Fatty acid metabolism	Fatty acid biosynthesis, elongation	1	0.75	1	1	0.75	1	0.75	1	0.5	1	1	1	0.75	0.75	0.25	0.25	0.75	0	1	0.5	1	1	0.5	1	1	0.5	0.5	1	0.75	0.5	0.5	0.5	1	0.75	0.25	1	1	0.5	1	1	1	1	1	0.75	1
M00085	Pathway modules	Lipid metabolism	Fatty acid metabolism	Fatty acid elongation in mitochondria	0	0	0	0.333333	0.333333	0	0	0	0	0	0	0	0	0	0	0	0.333333	0	0	0	0	0	0	0	0	0	0	0	0	0	0	0	0	0	0	0	0.333333	0	0.333333	0	0	0	0	0	0.333333
M00086	Pathway modules	Lipid metabolism	Fatty acid metabolism	beta-Oxidation, acyl-CoA synthesis	1	1	0	1	1	1	0	0	0	0	1	1	1	1	1	0	1	0	1	1	1	0	1	1	1	0	0	0	0	0	0	1	0	0	0	0	1	1	0	0	1	1	1	1	1
M00087	Pathway modules	Lipid metabolism	Fatty acid metabolism	beta-Oxidation	1	0	0.5	0.75	0.666667	0.5	0.5	0.333333	0.5	0.5	1	0.5	0.5	0.666667	0.5	0.75	0.75	0	0.75	0.5	1	0.333333	0.333333	1	1	0.5	0	0.333333	0.25	0.5	0.333333	0.5	0.75	0.5	0	0.25	0.75	0.666667	0.5	0.5	0.75	0.333333	0.5	0.5	0.666667
M00088	Pathway modules	Lipid metabolism	Lipid metabolism	Ketone body biosynthesis, acetyl-CoA => acetoacetate/3-hydroxybutyrate/acetone	0.2	0.2	0.4	0.6	0.2	0.6	0.6	0.4	0.2	0.6	0.6	0.2	0.2	0.4	0.4	0.4	0.4	0	0.6	0.6	0.6	0.2	0	0.4	0.2	0.4	0.2	0.2	0.2	0.2	0.4	0.2	0.6	0.2	0	0.4	0.6	0.2	0.6	0.2	0.6	0.4	0.4	0.2	0.2
M00089	Pathway modules	Lipid metabolism	Lipid metabolism	Triacylglycerol biosynthesis	0	0.25	0	0.25	0.25	0.25	0.25	0.25	0.25	0.25	0.25	0.25	0.25	0.25	0.25	0.25	0.25	0	0.25	0.25	0.25	0.5	0.25	0.25	0.25	0.25	0.25	0.25	0.25	0.25	0	0.25	0.25	0	0.25	0.25	0.25	0	0.25	0.25	0.25	0.25	0.25	0.25	0.25
M00091	Pathway modules	Lipid metabolism	Lipid metabolism	Phosphatidylcholine (PC) biosynthesis, PE => PC	0	0	0	1	0	1	0	0	0	0	1	0	0	1	0	0	1	0	0	0	0	0	0	0	1	0	0	0	0	0	0	0	0	0	0	0	1	0	0	0	0	1	0	0	0
M00093	Pathway modules	Lipid metabolism	Lipid metabolism	Phosphatidylethanolamine (PE) biosynthesis, PA => PS => PE	1	0.333333	1	1	0.666667	1	0.333333	0.666667	0.333333	0	0.333333	0.333333	0.333333	0.666667	0.333333	0	0.666667	0.333333	1	0.333333	0.333333	1	1	1	1	0.333333	1	0.666667	0.333333	0.333333	0.666667	0.333333	0	0.333333	0	1	1	0.666667	0.333333	1	0.333333	0.666667	0.666667	0.333333	1
M00094	Pathway modules	Lipid metabolism	Lipid metabolism	Ceramide biosynthesis	0	0	0	0	0	0	0	0	0	0	0	0	0	0	0	0	0	0	0	0	0	0	0	0	0	0	0	0.25	0	0	0	0	0	0	0	0	0	0	0	0	0	0	0	0	0.25
M00095	Pathway modules	Biosynthesis of terpenoids and polyketides	Terpenoid backbone biosynthesis	C5 isoprenoid biosynthesis, mevalonate pathway	0.142857	0.142857	0.142857	0.142857	0.285714	0.142857	0.142857	0.142857	0.285714	0.285714	0.142857	0.142857	0.285714	0.428571	0.285714	0.285714	0.142857	0	0.142857	0.142857	0.142857	0.142857	0	0.285714	0.285714	0.142857	0	0.285714	0.142857	0.285714	0.142857	0	0.285714	0.142857	0	0.285714	0.142857	0.142857	0.285714	0.142857	0.142857	0.142857	0.142857	0.142857	0.285714
M00096	Pathway modules	Biosynthesis of terpenoids and polyketides	Terpenoid backbone biosynthesis	C5 isoprenoid biosynthesis, non-mevalonate pathway	0.875	1	0.875	0.875	0.75	0.875	0.5	0.75	1	1	0.75	0.75	0.75	0.375	0.625	0.875	0.25	0	0.875	0.75	0.625	0.875	0.75	0.875	0.625	0.625	0.625	1	0.5	0.875	0.5	0.25	0.75	0	0	0.625	0.875	0.625	0.875	0.875	0.875	0.75	0.375	0.875	0.875
M00097	Pathway modules	Biosynthesis of terpenoids and polyketides	Plant terpenoid biosynthesis	beta-Carotene biosynthesis, GGAP => beta-carotene	0	0.833333	0.166667	0.166667	0.833333	0.166667	0	0	0	0	0	0	0	0	0	0	0.166667	0	0.166667	0	0	0	0	0.166667	0	0	0	0.666667	0	0	0.166667	0	0.166667	0.166667	0	0.166667	0.166667	0	0	0	0	0	0	0.166667	1
M00098	Pathway modules	Lipid metabolism	Lipid metabolism	Acylglycerol degradation	0.5	0.5	0.5	1	1	0.5	0	0	1	1	1	1	1	0.5	1	0.5	0.5	0.5	0.5	0.5	0.5	0.5	0.5	0.5	1	0.5	0.5	1	0.5	0.5	0	0	0	0.5	0	1	0.5	0.5	0	0	1	0.5	0.5	0.5	1
M00099	Pathway modules	Lipid metabolism	Lipid metabolism	Sphingosine biosynthesis	0	0	0	0	0	0	0	0	0	0	0	0	0	0	0	0	0	0	0	0	0	0	0	0	0	0	0	0.2	0	0	0	0	0	0	0	0	0	0	0	0	0	0	0	0	0.2
M00100	Pathway modules	Lipid metabolism	Lipid metabolism	Sphingosine degradation	0	0	0	0	0	0	0	0	0	0.5	0	0	0.5	0	0	0	0	0	0	0	0	0	0	0	0	0	0	0	0	0	0	0	0	0	0	0	0	0	0	0	0	0	0	0	0
M00101	Pathway modules	Lipid metabolism	Sterol biosynthesis	Cholesterol biosynthesis, squalene 2,3-epoxide => cholesterol	0	0	0	0.1	0	0.1	0.1	0	0	0.1	0.1	0	0	0.1	0	0	0	0	0	0.1	0.1	0	0	0.1	0.1	0	0	0	0	0	0	0	0.1	0	0	0	0	0	0.1	0	0.1	0	0.1	0	0
M00102	Pathway modules	Lipid metabolism	Sterol biosynthesis	Ergocalciferol biosynthesis, squalene 2,3-epoxide => ergosterol/ergocalciferol	0	0	0	0.0909091	0	0.0909091	0.0909091	0	0	0.0909091	0.0909091	0	0	0.0909091	0	0	0	0	0	0.0909091	0.0909091	0	0	0.0909091	0.0909091	0	0	0	0	0	0	0	0.0909091	0	0	0	0	0	0.0909091	0	0.0909091	0	0.0909091	0	0
M00104	Pathway modules	Lipid metabolism	Sterol biosynthesis	Bile acid biosynthesis, cholesterol => cholate/chenodeoxycholate	0	0	0	0	0.0833333	0.0833333	0	0	0	0.0833333	0.0833333	0	0.0833333	0.0833333	0.0833333	0.0833333	0	0	0.0833333	0.0833333	0	0	0	0	0.0833333	0.0833333	0	0	0	0.0833333	0	0	0	0	0	0	0.0833333	0	0	0	0.0833333	0	0.0833333	0.0833333	0
M00112	Pathway modules	Metabolism of cofactors and vitamins	Cofactor and vitamin metabolism	Tocopherol/tocotorienol biosynthesis, homogentisate + phytyl/geranylgeranyl-PP => tocopherol/tocotorienol	0	0.75	0	0	0.75	0	0	0	0	0	0	0	0	0	0	0	0	0	0	0	0	0	0	0	0	0	0	0.75	0	0	0	0	0	0.25	0	0	0	0	0	0	0	0	0	0	0.75
M00113	Pathway modules	Lipid metabolism	Lipid metabolism	Jasmonic acid biosynthesis	0	0	0	0	0	0	0	0.111111	0	0	0	0	0	0	0	0	0	0	0	0	0	0.111111	0	0	0	0	0	0	0	0	0	0	0	0	0	0	0	0	0	0	0	0	0	0	0
M00114	Pathway modules	Carbohydrate metabolism	Other carbohydrate metabolism	Ascorbate biosynthesis, plants, fructose-6P => ascorbate	0	0	0	0	0	0	0	0	0.25	0.125	0.125	0.125	0.125	0	0.125	0.25	0	0	0	0.125	0	0	0	0	0	0	0	0	0.125	0.125	0	0.125	0	0	0.125	0	0	0	0	0	0	0	0	0	0
M00115	Pathway modules	Metabolism of cofactors and vitamins	Cofactor and vitamin metabolism	NAD biosynthesis, aspartate => quinolinate => NAD	0.6	1	0.8	0.6	1	0.6	0.4	0.8	0.4	0.8	0.4	0	0.4	0.4	0.2	0.4	0.2	0	0.4	0.2	0.4	0.8	0.8	0.4	0.6	0.2	0.8	0.8	0.6	0.2	0.4	0.4	0.2	0	0.2	1	0.6	0.8	0.8	0.8	0.4	0.6	0	0.4	1
M00116	Pathway modules	Metabolism of cofactors and vitamins	Cofactor and vitamin metabolism	Menaquinone biosynthesis, chorismate (+ polyprenyl-PP) => menaquinol	0.111111	0.555556	0.111111	0.111111	0.555556	0.222222	0.111111	0.222222	0.555556	0.111111	0.222222	0.111111	0.555556	0.222222	0.444444	0.555556	0	0	0.111111	0.333333	0.111111	0.111111	0.111111	0.111111	0.111111	0	0.111111	0.333333	0.222222	0.333333	0	0.222222	0	0	0	0.111111	0.111111	0.111111	0.111111	0.111111	0.222222	0.111111	0.333333	0	0.555556
M00117	Pathway modules	Metabolism of cofactors and vitamins	Cofactor and vitamin metabolism	Ubiquinone biosynthesis, prokaryotes, chorismate (+ polyprenyl-PP) => ubiquinol	0.777778	0.277778	0.666667	0.555556	0.444444	0.555556	0	0.444444	0	0.5	0.555556	0	0.166667	0.5	0	0.111111	0.333333	0.111111	0.555556	0	0.333333	0.777778	0.777778	0.333333	0.611111	0.222222	0.444444	0.333333	0.111111	0	0	0.111111	0.444444	0	0	0.555556	0.555556	0.444444	0.555556	0.555556	0.444444	0.444444	0.111111	0.444444	0.388889
M00118	Pathway modules	Amino acid metabolism	Other amino acid metabolism	Glutathione biosynthesis, glutamate => glutathione	1	0.5	0.5	1	0.5	1	0.5	0.5	0	1	1	0.5	0	0.5	0	0	0	0	1	0	1	1	1	1	1	0.5	0.5	0.5	0	0	0.5	0	0.5	0	0	0.5	1	0	1	1	0.5	0.5	0	1	0.5
M00119	Pathway modules	Metabolism of cofactors and vitamins	Cofactor and vitamin metabolism	Pantothenate biosynthesis, valine/L-aspartate => pantothenate	0.6	1	0.8	0.6	0.8	0.6	0.4	0.8	0.8	0.8	0.8	0.6	0.8	0.6	0.4	0.6	0.6	0.2	0.6	0.6	0.8	0.6	0.4	0.8	0.4	0.6	0.6	0.6	0.4	0.6	0.4	0.6	0.2	0.2	0.6	0.8	0.6	0.6	1	0.8	1	0.4	0.6	0.8	0.8
M00120	Pathway modules	Metabolism of cofactors and vitamins	Cofactor and vitamin metabolism	Coenzyme A biosynthesis, pantothenate => CoA	0.75	0.75	1	1	1	1	1	0.75	1	0.75	1	0.75	1	0.5	0.75	0.75	0.25	0.333333	1	1	1	1	1	1	0.75	0.75	0.75	0.75	0.25	0.5	0.333333	0.5	0.75	0	0	1	1	0.75	1	1	1	1	0.75	0.75	1
M00121	Pathway modules	Metabolism of cofactors and vitamins	Cofactor and vitamin metabolism	Heme biosynthesis, plants and bacteria, glutamate => heme	0.8	1	1	0.9	1	0.8	0.9	0.8	0.6	0.8	0.9	0.7	0.9	0.8	0.7	0.7	0.4	0	0.8	0.9	0.5	0.9	1	0.7	1	0.6	0.9	0.8	0.7	0.8	0.8	0.5	0.6	0.5	0.4	0.9	0.9	0.7	0.8	0.8	0.9	0.8	0.8	0.8	1
M00122	Pathway modules	Metabolism of cofactors and vitamins	Cofactor and vitamin metabolism	Cobalamin biosynthesis, cobyrinate a,c-diamide => cobalamin	0	0.714286	0.285714	0.714286	0.428571	0.857143	0.571429	0.142857	0.714286	1	1	0.142857	0.857143	0	0.571429	0.857143	0.285714	0	0.857143	0.714286	0.571429	0.142857	0	0.428571	0.571429	0.571429	0.142857	0.428571	0.142857	0.857143	0.142857	0	0.714286	0.142857	0	0.285714	0.857143	0	0.428571	0.571429	0.571429	0.142857	0.714286	0.285714	0.714286
M00123	Pathway modules	Metabolism of cofactors and vitamins	Cofactor and vitamin metabolism	Biotin biosynthesis, pimeloyl-ACP/CoA => biotin	1	0.75	1	0	1	0.333333	0	0.666667	0	0.666667	0.666667	1	0.666667	0	0	0.25	0.333333	0	0	0.333333	0	0.75	0.5	0.75	0.333333	0.333333	0.75	0.75	0.75	0	0.25	0	0	0	0	0.75	0.333333	0.75	0	1	0.333333	0.75	0	0.75	1
M00124	Pathway modules	Metabolism of cofactors and vitamins	Cofactor and vitamin metabolism	Pyridoxal-P biosynthesis, erythrose-4P => pyridoxal-P	0.666667	0.333333	0.5	0.5	0.333333	0.5	0.166667	0.666667	0.333333	0.666667	0.666667	0.166667	0.333333	0.333333	0	0.166667	0.166667	0	0.5	0.333333	0.5	0.666667	0.5	0.666667	0.333333	0.5	0.5	0.333333	0.166667	0.333333	0.166667	0.333333	0.333333	0.5	0	0.5	0.5	0.5	0.333333	0.666667	0.5	0.5	0.333333	0.5	0.333333
M00125	Pathway modules	Metabolism of cofactors and vitamins	Cofactor and vitamin metabolism	Riboflavin biosynthesis, plants and bacteria, GTP => riboflavin/FMN/FAD	0.428571	0.714286	0.857143	0.857143	0.857143	0.857143	0.428571	0.571429	0.714286	0.714286	0.857143	0.428571	0.714286	0.714286	0.571429	0.428571	0.285714	0	0.857143	0.857143	0.857143	1	0.857143	1	0.428571	0.142857	0.857143	0.714286	0.142857	0.714286	0.285714	0.625	0.714286	0.428571	0.142857	0.857143	0.857143	0.142857	0.857143	0.857143	0.857143	0.857143	0.714286	0.571429	0.571429
M00126	Pathway modules	Metabolism of cofactors and vitamins	Cofactor and vitamin metabolism	Tetrahydrofolate biosynthesis, GTP => THF	0.857143	0.571429	1	0.857143	0.857143	0.714286	0.857143	0.428571	0.714286	0.857143	0.714286	0.5	0.666667	0.714286	0.285714	0.571429	0.2	0.2	0.714286	0.714286	0.857143	1	0.857143	0.857143	0.857143	0.571429	0.714286	0.857143	0.833333	0.571429	0.571429	0.333333	0.714286	0.2	0.2	1	0.714286	0.857143	0.8	0.857143	0.857143	0.857143	0.714286	0.714286	1
M00127	Pathway modules	Metabolism of cofactors and vitamins	Cofactor and vitamin metabolism	Thiamine biosynthesis, prokaryotes, AIR (+ DXP/tyrosine) => TMP/TPP	0.285714	0.5625	0.6875	0.4375	0.5625	0.142857	0.3125	0.4375	0.214286	0.375	0.4375	0.357143	0.0714286	0.4375	0	0.0714286	0.25	0.214286	0.375	0.0714286	0.3125	0.625	0.5625	0.125	0	0.142857	0.6875	0.5	0.25	0.0714286	0.142857	0	0.25	0	0.142857	0.6875	0.375	0.375	0.357143	0.6875	0.214286	0.285714	0.0714286	0.5625	0.5625
M00128	Pathway modules	Metabolism of cofactors and vitamins	Cofactor and vitamin metabolism	Ubiquinone biosynthesis, eukaryotes, 4-hydroxybenzoate + polyprenyl-PP => ubiquinol	0.125	0	0.125	0	0	0	0	0.125	0	0.125	0	0	0	0	0	0	0	0	0	0	0	0.125	0.125	0	0	0	0.125	0	0	0	0.125	0	0.125	0	0	0.125	0	0.125	0	0.375	0.125	0.125	0	0	0
M00129	Pathway modules	Carbohydrate metabolism	Other carbohydrate metabolism	Ascorbate biosynthesis, animals, glucose-1P => ascorbate	0.142857	0.428571	0.142857	0.285714	0.428571	0.285714	0.142857	0.285714	0.428571	0.428571	0.428571	0	0.571429	0.285714	0.285714	0.571429	0.142857	0.142857	0.571429	0.142857	0.428571	0.285714	0.142857	0.428571	0.428571	0.285714	0.142857	0.428571	0.285714	0.428571	0.142857	0.142857	0.285714	0	0	0.142857	0.571429	0.285714	0.428571	0.285714	0.428571	0.285714	0.428571	0.285714	0.285714
M00131	Pathway modules	Carbohydrate metabolism	Other carbohydrate metabolism	Inositol phosphate metabolism, Ins(1,3,4,5)P4 => Ins(1,3,4)P3 => myo-inositol	0.25	0	0.25	0.25	0.25	0.25	0.25	0.25	0	0.25	0.25	0.25	0.25	0.25	0.25	0.25	0.25	0	0.25	0.25	0.25	0.25	0.25	0.25	0.25	0.25	0.25	0.25	0	0.25	0.25	0	0.25	0	0	0.25	0.25	0.25	0.25	0	0.25	0.25	0	0.25	0.25
M00133	Pathway modules	Amino acid metabolism	Polyamine biosynthesis	Polyamine biosynthesis, arginine => agmatine => putrescine => spermidine	0.5	0.75	0.25	0.75	0.25	0.75	0.75	0.5	0.25	0.75	0.5	0.5	0.25	0.25	0	0.25	0.25	0	0.75	0.25	0.5	0.5	0.5	0.25	0.5	0.25	0.25	0.25	0.5	0	0	0.5	0.5	0.25	0	0.25	0.75	0.25	0.75	0.25	0.25	0.25	0.25	0	0.5
M00134	Pathway modules	Amino acid metabolism	Polyamine biosynthesis	Polyamine biosynthesis, arginine => ornithine => putrescine	0	0	0	0	0	0	1	0	0	0.5	0.5	0	0	0	0	0	0	0	0	0	0.5	0	0	0	0	0.5	0	0	0	0	0	0	0.5	0	0	0	0	0	0.5	0.5	1	0	0	0	0
M00135	Pathway modules	Amino acid metabolism	Polyamine biosynthesis	GABA biosynthesis, eukaryotes, putrescine => GABA	0	0.5	0.25	0	0	0.25	0	0	0.25	0.25	0	0.25	0	0	0	0	0.25	0	0.25	0	0.25	0	0	0	0	0	0	0	0	0	0	0	0	0.25	0.25	0	0.25	0	0	0	0	0	0	0	0.25
M00136	Pathway modules	Amino acid metabolism	Polyamine biosynthesis	GABA biosynthesis, prokaryotes, putrescine => GABA	0	0	0	0.5	0	0.25	0	0	0.25	0.25	0.25	0	0	0.25	0	0.5	0	0	0.25	0.25	0.25	0	0	0.25	0.25	0	0	0	0	0	0	0	0.25	0	0	0	0.25	0	0.25	0	0.25	0	0.25	0.25	0
M00137	Pathway modules	Biosynthesis of other secondary metabolites	Biosynthesis of phytochemical compounds	Flavanone biosynthesis, phenylalanine => naringenin	0	0.2	0	0	0	0	0	0	0.2	0	0	0	0	0	0	0	0	0	0	0.2	0	0	0	0	0	0	0	0	0	0.2	0	0	0	0	0	0	0	0	0	0	0	0	0.2	0	0
M00140	Pathway modules	Metabolism of cofactors and vitamins	Cofactor and vitamin metabolism	C1-unit interconversion, prokaryotes	0.666667	0.666667	0.666667	1	0.333333	1	0.666667	0.666667	1	1	0.666667	0.666667	0.666667	0.666667	0.333333	0.333333	0.666667	0	1	1	0.333333	0.666667	0.666667	0.666667	1	0.666667	0.666667	0.666667	0.666667	0.666667	0.666667	0.333333	1	0.333333	0.666667	0.666667	1	0.666667	0.666667	0.666667	1	0.333333	1	0.666667	0.333333
M00141	Pathway modules	Metabolism of cofactors and vitamins	Cofactor and vitamin metabolism	C1-unit interconversion, eukaryotes	0.5	0.5	0.5	0.5	0.5	0.5	0.5	0.5	0.5	0.5	0.5	0.5	0.5	0.5	0	0.5	0.5	0	0.5	0.5	0.5	0.5	0.5	0.5	0.5	0.5	0.5	0.5	0.5	0	0.5	0	0.5	0.5	0.5	0.5	0.5	0.5	0.5	0.5	0.5	0.5	0.5	0.5	0.5
M00142	Pathway modules	Energy metabolism	ATP synthesis	NADH:ubiquinone oxidoreductase, mitochondria	0	0	0	0.285714	0	0.285714	0	0	0	0	0	0	0	0	0	0	0	0.285714	0.285714	0	0.142857	0	0	0	0	0	0	0	0	0	0	0	0	0	0	0	0.285714	0	0	0.142857	0	0	0	0	0
M00143	Pathway modules	Energy metabolism	ATP synthesis	NADH dehydrogenase (ubiquinone) Fe-S protein/flavoprotein complex, mitochondria	0.1	0	0	0.1	0	0.2	0.1	0	0	0.1	0.1	0	0	0	0	0	0.2	0	0.1	0	0.2	0.1	0	0	0	0.2	0	0	0	0	0	0	0	0	0	0	0.2	0	0.1	0	0.2	0	0	0.2	0
M00144	Pathway modules	Energy metabolism	ATP synthesis	NADH:quinone oxidoreductase, prokaryotes	1	0.5	1	1	0.5	1	0.538462	0.461538	0.692308	0.615385	0.714286	0.357143	0.571429	0.692308	0.25	0.428571	0.214286	0	1	0.846154	0.785714	0.714286	1	0.857143	0.714286	0.5	0.333333	0.5	0.153846	0.571429	0.0833333	0.714286	0.5	0	0.0833333	1	1	0.857143	0.714286	0.857143	0.538462	0.666667	0.714286	0.666667	0.5
M00145	Pathway modules	Energy metabolism	ATP synthesis	NAD(P)H:quinone oxidoreductase, chloroplasts and cyanobacteria	0	1	0.0909091	0	1	0	0	0	0	0	0	0	0	0	0	0	0	0	0	0	0	0	0	0	0	0	0	0.818182	0	0	0	0	0	0	0	0.0909091	0	0	0	0	0	0	0	0	0.909091
M00146	Pathway modules	Energy metabolism	ATP synthesis	NADH dehydrogenase (ubiquinone) 1 alpha subcomplex	0	0	0.0714286	0.0714286	0	0.0714286	0.0714286	0	0	0.0714286	0.0714286	0	0	0.142857	0	0	0.0714286	0	0.142857	0	0.0714286	0	0	0	0	0	0.0714286	0	0	0	0	0	0.142857	0	0	0.0714286	0.142857	0	0.142857	0.142857	0.0714286	0	0	0.0714286	0
M00148	Pathway modules	Energy metabolism	ATP synthesis	NADH dehydrogenase (ubiquinone) 1 beta subcomplex	0	0	0	0.25	0	0.25	0	0	0	0	0	0	0	0	0	0	0	0	0.25	0	0	0	0	0	0	0.25	0	0	0	0	0	0	0	0	0	0	0	0	0	0	0	0	0	0	0
M00149	Pathway modules	Energy metabolism	ATP synthesis	Succinate dehydrogenase, prokaryotes	0	0.25	1	1	0.75	1	0.5	0.75	0.25	0.75	0.75	0.5	0	0.25	0.25	0.5	0	0	1	0.25	0.75	1	1	0.75	1	0.5	0.5	0.75	0.5	0.25	0.5	0.25	0.25	0.25	0.75	1	0.75	0	0.5	1	1	0.75	0.25	0.25	0.75
M00150	Pathway modules	Energy metabolism	ATP synthesis	Fumarate reductase, prokaryotes	0	0	0	0.25	0	0.25	0	0	0	0	0	0.25	0	0	0	0	0	0	0.25	0	0	0	0	0	0.25	0	0	0	0	0	0	0	0.25	0	0	0	0.25	0	0	0	0.25	0	0	0	0
M00151	Pathway modules	Energy metabolism	ATP synthesis	Cytochrome bc1 complex respiratory unit	1	0	0	1	0	1	1	0.666667	0	0.666667	1	0	0	1	0	0.666667	0	0.333333	1	0.333333	1	0.666667	1	1	1	0.666667	0	0	0.333333	0	0.333333	0	0.666667	0	0.333333	0	1	0.333333	1	1	0.666667	0.333333	0.333333	1	0
M00152	Pathway modules	Energy metabolism	ATP synthesis	Cytochrome bc1 complex	0.3	0	0	0.3	0	0.3	0.3	0.2	0	0.2	0.3	0	0	0.3	0	0	0	0.1	0.3	0	0.3	0.2	0.3	0.3	0.3	0.2	0	0	0	0	0.1	0	0.2	0	0.1	0	0.3	0.1	0.3	0.3	0.2	0.1	0	0.3	0
M00153	Pathway modules	Energy metabolism	ATP synthesis	Cytochrome bd ubiquinol oxidase	0.333333	0	0.666667	0	0.666667	0.666667	0.666667	0	0.666667	0	0	0	0.666667	0	0.333333	0.666667	0.666667	0	0.666667	0.666667	0	0.666667	0	0.666667	0.666667	0	0.333333	0	0.666667	0.333333	0.333333	0	0	0	0	0	0.333333	0	0	0	0.666667	0.666667	0.666667	0	0.666667
M00154	Pathway modules	Energy metabolism	ATP synthesis	Cytochrome c oxidase	0.2	0.133333	0.0666667	0.2	0.133333	0.2	0.0666667	0.2	0.133333	0.2	0.133333	0.0666667	0.0666667	0.133333	0	0	0.133333	0.2	0.2	0.133333	0.2	0.2	0.133333	0.2	0.2	0.133333	0	0.133333	0.133333	0.133333	0	0.133333	0.0666667	0	0	0	0.2	0	0.2	0.133333	0.2	0.0666667	0.133333	0.2	0.133333
M00155	Pathway modules	Energy metabolism	ATP synthesis	Cytochrome c oxidase, prokaryotes	1	0.333333	0	1	1	1	0.666667	0.333333	0.333333	0.5	0.666667	0	0.5	0.333333	0	0	0.666667	1	1	0.666667	1	0.666667	1	1	1	0.666667	0	1	0	0.5	0.666667	0.333333	0.666667	0.5	0	0	1	0	0.666667	1	0.333333	0.5	0.666667	0.666667	1
M00156	Pathway modules	Energy metabolism	ATP synthesis	Cytochrome c oxidase, cbb3-type	0	0	0.333333	1	0	1	0	0	0	1	0.75	0	0	0	0	0	0.333333	0	0	0	0	0	0	0	0	0	0.333333	0	0	0	0	0	0	0	0	0.333333	1	0	0	0	0	0	0	0	0
M00157	Pathway modules	Energy metabolism	ATP synthesis	F-type ATPase, prokaryotes and chloroplasts	1	1	1	0.875	1	0.625	0.625	0.625	0.75	1	0.625	0.375	0.5	0.625	0.125	0.625	0.625	0.875	0.875	0.625	1	0.75	0.875	0.875	0.25	0.625	1	0.875	0.625	1	0.5	0.875	0.25	0.125	0.875	1	0.875	1	1	0.75	0.75	0.625	0.875	0.5	0.875
M00158	Pathway modules	Energy metabolism	ATP synthesis	F-type ATPase, eukaryotes	0	0	0	0.0666667	0	0.0666667	0	0	0	0	0	0	0	0	0	0	0	0	0	0	0.0666667	0	0	0	0	0	0	0	0	0	0	0	0	0	0	0	0.0666667	0	0.0666667	0.0666667	0	0	0	0	0
M00159	Pathway modules	Energy metabolism	ATP synthesis	V/A-type ATPase, prokaryotes	0	0	0	0	0	0	0	0	0	0	0	0	0	0	0	0	0	0	0	0	0	0	0	0	0	0	0	0	0	0	0	0	0	0	0	0	0	0	0	0	0	0	0	0	0
M00161	Pathway modules	Energy metabolism	Photosynthesis	Photosystem II	0	0.833333	0	0	0.833333	0	0	0	0	0	0	0	0	0	0	0	0	0.833333	0	0	0	0	0	0	0	0	0	0.666667	0	0	0	0	0	0	0.666667	0	0	0	0	0	0	0	0	0	0.833333
M00162	Pathway modules	Energy metabolism	ATP synthesis	Cytochrome b6f complex	0	0.75	0	0	0.5	0	0	0	0	0	0	0	0	0	0	0	0	0.5	0	0.125	0	0	0	0	0	0	0	0.25	0	0.125	0	0	0	0	0.5	0	0	0	0	0	0	0	0.125	0	0.625
M00163	Pathway modules	Energy metabolism	Photosynthesis	Photosystem I	0	0.833333	0	0	1	0	0	0.166667	0	0	0	0	0	0	0	0	0	0.666667	0	0	0	0.166667	0	0	0	0	0	0.666667	0	0	0.166667	0	0	0	0.833333	0	0	0	0	0	0	0	0	0	0.666667
M00165	Pathway modules	Energy metabolism	Carbon fixation	Reductive pentose phosphate cycle (Calvin cycle)	0.545455	0.909091	0.818182	0.909091	0.818182	0.909091	0.818182	0.727273	0.727273	0.636364	0.818182	0.363636	0.363636	0.272727	0.272727	0.545455	0.454545	0.0909091	0.909091	0.727273	0.818182	0.363636	0.272727	0.818182	0.818182	0.454545	0.909091	0.636364	0.545455	0.545455	0.545455	0.0909091	0.909091	0.454545	0.181818	0.909091	0.909091	0.454545	0.727273	0.818182	0.909091	0.454545	0.545455	0.636364	0.909091
M00166	Pathway modules	Energy metabolism	Carbon fixation	Reductive pentose phosphate cycle, ribulose-5P => glyceraldehyde-3P	0.5	1	0.75	0.75	0.75	0.75	0.5	0.75	0.5	0.5	0.5	0.25	0.25	0.25	0.25	0.25	0.25	0.25	0.75	0.5	0.75	0.5	0	0.75	1	0.25	1	1	0.5	0.5	0.25	0.25	0.75	0.75	0.25	1	0.75	0.5	0.75	0.5	0.75	0.5	0.5	0.5	1
M00167	Pathway modules	Energy metabolism	Carbon fixation	Reductive pentose phosphate cycle, glyceraldehyde-3P => ribulose-5P	0.571429	0.857143	0.857143	1	0.857143	1	1	0.714286	0.857143	0.714286	1	0.428571	0.428571	0.285714	0.285714	0.714286	0.571429	0	1	0.857143	0.857143	0.285714	0.428571	0.857143	0.714286	0.571429	0.857143	0.428571	0.571429	0.571429	0.714286	0	1	0.285714	0.142857	0.857143	1	0.428571	0.714286	1	1	0.428571	0.571429	0.714286	0.857143
M00168	Pathway modules	Energy metabolism	Carbon fixation	CAM (Crassulacean acid metabolism), dark	1	0.5	0.5	0.5	0.5	0.5	1	0.5	0.5	0.5	0	0	1	0.5	0	0.5	0	0	0.5	1	0.5	1	0.5	1	0.5	0.5	1	0.5	0.5	0.5	0.5	0.5	0.5	0	0.5	0.5	0.5	1	0.5	0.5	1	0	0.5	1	0.5
M00169	Pathway modules	Energy metabolism	Carbon fixation	CAM (Crassulacean acid metabolism), light	0	0	0.5	1	0	1	1	0.5	0	0.5	0	0.5	1	0.5	0.5	0.5	0	0	0.5	0.5	1	0.5	0.5	0	0	0	0	0	0.5	0.5	0	0	0.5	0	0	0	1	0	1	1	0.5	0.5	0.5	0.5	0
M00170	Pathway modules	Energy metabolism	Carbon fixation	C4-dicarboxylic acid cycle, phosphoenolpyruvate carboxykinase type	0.25	0.25	0.25	0.25	0.25	0.25	0.5	0.25	0.5	0.25	0.25	0	0.25	0.25	0	0	0	0.25	0.25	0.5	0.25	0.25	0.25	0.5	0.5	0.25	0.25	0.25	0.25	0.25	0.5	0.25	0.25	0.25	0.25	0.25	0	0.25	0.5	0.25	0.5	0	0.5	0.5	0.25
M00171	Pathway modules	Energy metabolism	Carbon fixation	C4-dicarboxylic acid cycle, NAD - malic enzyme type	0.142857	0.142857	0.142857	0.142857	0.142857	0.142857	0.285714	0.142857	0.142857	0.142857	0	0.142857	0.285714	0.142857	0.142857	0.142857	0	0	0.142857	0.142857	0.142857	0.142857	0.142857	0.142857	0.142857	0	0.142857	0.142857	0.285714	0.285714	0.142857	0.142857	0.142857	0	0.142857	0.142857	0.142857	0.142857	0.285714	0.142857	0.285714	0	0.142857	0.285714	0.142857
M00172	Pathway modules	Energy metabolism	Carbon fixation	C4-dicarboxylic acid cycle, NADP - malic enzyme type	0.25	0.25	0.5	0.5	0.25	0.5	0.75	0.5	0.25	0.25	0	0.25	0.75	0.5	0.25	0.25	0	0	0.25	0.5	0.5	0.5	0.5	0.25	0.25	0	0.25	0.25	0.5	0.5	0.25	0.25	0.25	0	0.25	0.25	0.5	0.25	0.75	0.5	0.5	0.25	0.5	0.5	0.25
M00173	Pathway modules	Energy metabolism	Carbon fixation	Reductive citrate cycle (Arnon-Buchanan cycle)	0.545455	0.454545	0.363636	0.8	0.272727	0.8	0.363636	0.363636	0.409091	0.65	0.65	0.181818	0.409091	0.272727	0.181818	0.318182	0.181818	0	0.6	0.454545	0.55	0.681818	0.409091	0.545455	0.545455	0.4	0.318182	0.272727	0.363636	0.363636	0.363636	0.181818	0.454545	0.3	0.181818	0.454545	0.55	0.454545	0.5	0.590909	0.727273	0.454545	0.363636	0.636364	0.363636
M00174	Pathway modules	Energy metabolism	Methane metabolism	Methane oxidation, methanotroph, methane => formaldehyde	0	0	0	0	0	0.5	0	0	0	0	0	0	0	0.5	0	0	0.5	0	0.5	0	0.5	0	0.5	0.5	0.5	0	0	0	0	0	0	0	0	0	0	0	0.5	0	0	0	0	0	0	0	0
M00175	Pathway modules	Energy metabolism	Nitrogen metabolism	Nitrogen fixation, nitrogen => ammonia	0	0	0	0	0	0	0	0	0	0	0	0	0	0	0	0	0	0	0	0	0	0	0	0	0	0	0	0	0	0	0	0	0	0	0	0	0	0	0	0	0	0	0	0	0
M00176	Pathway modules	Energy metabolism	Sulfur metabolism	Assimilatory sulfate reduction, sulfate => H2S	0.333333	0.833333	0.833333	1	0.833333	0.666667	0.166667	0	0.166667	0.555556	0.333333	0	0.166667	0.5	0.222222	0.166667	0.333333	0	0.666667	0.222222	0.666667	0.833333	0	0.666667	0.5	0.166667	1	0.833333	0.555556	0.166667	0.166667	0	0.5	0.111111	0	1	0.666667	0.333333	0.555556	0.833333	0.166667	0	0.222222	0.222222	0.833333
M00307	Pathway modules	Carbohydrate metabolism	Central carbohydrate metabolism	Pyruvate oxidation, pyruvate => acetyl-CoA	0	0.75	0.666667	1	1	1	0.666667	0.666667	0.666667	1	1	0	0.666667	1	0.333333	0.333333	1	0.25	1	0.666667	0.333333	1	0.666667	1	1	0.333333	0.666667	0.25	0.666667	0.666667	0.333333	0.666667	0.666667	0.666667	0.25	0.5	1	1	0.75	1	0.666667	0.666667	0.333333	0.666667	1
M00308	Pathway modules	Carbohydrate metabolism	Central carbohydrate metabolism	Semi-phosphorylative Entner-Doudoroff pathway, gluconate => glycerate-3P	0.4	0.6	0.2	0.8	0.4	0.8	0.4	0.4	0.4	0.8	0.4	0.2	0.2	0.6	0.2	0.2	0.4	0	0.8	0.4	0.8	0.4	0	0.6	0.8	0.2	0.4	0.4	0.4	0.4	0.2	0.2	0.8	0.4	0	0.4	0.8	0.6	0.6	0.4	0.8	0.2	0.4	0.6	0.6
M00309	Pathway modules	Carbohydrate metabolism	Central carbohydrate metabolism	Non-phosphorylative Entner-Doudoroff pathway, gluconate/galactonate => glycerate	0	0	0	0.333333	0	0	0	0	0	0	0	0.333333	0.333333	0	0	0	0	0	0	0	0	0	0	0.333333	0.333333	0	0	0	0.333333	0	0	0	0	0	0	0	0	0	0	0	0	0	0	0	0
M00338	Pathway modules	Amino acid metabolism	Cysteine and methionine metabolism	Cysteine biosynthesis, homocysteine + serine => cysteine	0	0	0	0	0	0	0	0	0.5	0	0	0	0.5	0.5	0	0.5	0	0	0	0	0	0	0	0	0.5	0	0	0	0	0.5	0	0	0	0	0.5	0	0	0	0	0	0	0.5	0.5	0	0
M00344	Pathway modules	Energy metabolism	Methane metabolism	Formaldehyde assimilation, xylulose monophosphate pathway	0	0.5	0.5	0.5	0.5	0.25	0	0	0.25	0	0.25	0	0	0.25	0	0	0	0	0.25	0	0.5	0	0	0.75	0.25	0.5	0.5	0.5	0.25	0	0	0	0.25	0.25	0.25	0.5	0.25	0	0	0	0.5	0	0	0.25	0.5
M00345	Pathway modules	Energy metabolism	Methane metabolism	Formaldehyde assimilation, ribulose monophosphate pathway	0	0.333333	0.333333	0.333333	0.333333	0.333333	0	0	0.666667	0	0	0	0.333333	0	0	0	0.333333	0	0.333333	0	0.333333	0	0	0.333333	0	0.333333	0.333333	0.333333	0.25	0	0	0	0.333333	0	0	0.333333	0.333333	0	0	0	0.333333	0	0	0.333333	0.333333
M00346	Pathway modules	Energy metabolism	Methane metabolism	Formaldehyde assimilation, serine pathway	0.777778	0.444444	0.555556	0.666667	0.555556	0.666667	0.555556	0.555556	0.333333	0.777778	0.555556	0.111111	0.333333	0.444444	0.111111	0.444444	0.222222	0	0.666667	0.555556	0.666667	0.666667	0.555556	0.777778	0.666667	0.333333	0.666667	0.444444	0.444444	0.222222	0.333333	0.222222	0.666667	0.222222	0.222222	0.555556	0.666667	0.888889	0.444444	0.555556	0.666667	0.333333	0.333333	0.555556	0.555556
M00356	Pathway modules	Energy metabolism	Methane metabolism	Methanogenesis, methanol => methane	0	0.111111	0	0	0	0	0.111111	0	0	0.111111	0	0	0	0	0	0	0	0	0	0.166667	0	0	0	0	0	0	0	0	0	0	0	0	0	0	0	0	0	0	0	0	0	0	0	0	0
M00357	Pathway modules	Energy metabolism	Methane metabolism	Methanogenesis, acetate => methane	0.2	0.266667	0.2	0.2	0.166667	0.2	0.266667	0.2	0.2	0.222222	0	0.2	0	0.2	0	0.2	0.2	0	0.2	0.3	0.2	0.2	0.333333	0.2	0.2	0.2	0	0	0.2	0	0	0.2	0.2	0	0	0.2	0.2	0	0.2	0.2	0.2	0.333333	0.2	0	0.166667
M00358	Pathway modules	Energy metabolism	Methane metabolism	Coenzyme M biosynthesis	0	0.25	0	0.25	0.25	0.5	0.25	0	0.375	0.125	0.125	0	0.25	0	0.25	0	0.25	0	0.25	0	0.25	0	0	0.25	0.25	0	0	0.25	0.25	0.25	0	0.125	0.25	0	0	0	0.25	0	0	0	0.25	0	0.25	0.125	0.25
M00364	Pathway modules	Biosynthesis of terpenoids and polyketides	Terpenoid backbone biosynthesis	C10-C20 isoprenoid biosynthesis, bacteria	0.5	1	0.5	0.5	1	0.5	0.5	0.5	0.5	0.5	0.5	0	0.5	0.5	0.5	0.5	0.5	0	0.5	0.5	0.5	0	0.5	1	1	0	0.5	1	0	0.5	0.5	0.5	1	0	0	0.5	0.5	0.5	1	0.5	0.5	0.5	0	0.5	1
M00365	Pathway modules	Biosynthesis of terpenoids and polyketides	Terpenoid backbone biosynthesis	C10-C20 isoprenoid biosynthesis, archaea	0	0.5	0	0	0.5	0	0	0	0.5	0.5	0	0	0.5	0.5	0.5	0.5	0	0	0	0.5	0	0	0	0.5	0.5	0	0	0.5	0	0.5	0	0.5	0.5	0	0	0	0	0	0.5	0	0	0.5	0	0	0.5
M00366	Pathway modules	Biosynthesis of terpenoids and polyketides	Terpenoid backbone biosynthesis	C10-C20 isoprenoid biosynthesis, plants	0	0.5	0.25	0	0.5	0	0	0	0.25	0.25	0	0	0.25	0.25	0.25	0.25	0	0	0	0	0	0	0	0.25	0.25	0	0.25	0.5	0	0.25	0	0	0.25	0	0	0.25	0	0	0.25	0	0	0.25	0	0	0.5
M00367	Pathway modules	Biosynthesis of terpenoids and polyketides	Terpenoid backbone biosynthesis	C10-C20 isoprenoid biosynthesis, non-plant eukaryotes	0	0.333333	0	0	0.333333	0	0	0	0.333333	0.333333	0	0	0.333333	0.333333	0.333333	0.333333	0	0	0	0	0	0	0	0.333333	0.333333	0	0	0.333333	0	0.333333	0	0	0.333333	0	0	0	0	0	0.333333	0	0	0.333333	0	0	0.333333
M00368	Pathway modules	Amino acid metabolism	Cysteine and methionine metabolism	Ethylene biosynthesis, methionine => ethylene	0.333333	0.333333	0.333333	0.333333	0.333333	0	0.333333	0.333333	0.333333	0.333333	0.333333	0.333333	0.333333	0.333333	0.333333	0.333333	0	0	0.333333	0.333333	0.333333	0.333333	0.333333	0.333333	0.333333	0.333333	0.333333	0.333333	0	0	0.333333	0	0.333333	0	0.333333	0.333333	0.333333	0	0	0.333333	0.333333	0	0.333333	0.333333	0.333333
M00372	Pathway modules	Biosynthesis of terpenoids and polyketides	Plant terpenoid biosynthesis	Abscisic acid biosynthesis, beta-carotene => abscisic acid	0	0	0	0	0	0	0	0	0	0	0	0	0	0	0	0	0	0	0	0	0	0	0	0	0	0	0	0	0	0	0	0	0	0.2	0	0	0	0	0	0	0	0	0	0	0
M00373	Pathway modules	Carbohydrate metabolism	Other carbohydrate metabolism	Ethylmalonyl pathway	0.0833333	0	0.0833333	0.916667	0.0833333	0.916667	0.541667	0.0833333	0.416667	0.75	0.666667	0.166667	0.25	0.166667	0.0833333	0.25	0.25	0	0.833333	0.291667	0.708333	0.166667	0.0833333	0.291667	0.375	0.458333	0.0833333	0.0833333	0.166667	0.166667	0.25	0	0.708333	0.25	0	0.0833333	0.833333	0.166667	0.833333	0.791667	0.666667	0	0.25	0.416667	0.0833333
M00374	Pathway modules	Energy metabolism	Carbon fixation	Dicarboxylate-hydroxybutyrate cycle	0.384615	0.230769	0.307692	0.384615	0.230769	0.307692	0.230769	0.384615	0.269231	0.346154	0.192308	0.153846	0.269231	0.307692	0.230769	0.346154	0.153846	0	0.307692	0.346154	0.269231	0.423077	0.192308	0.384615	0.384615	0.153846	0.269231	0.230769	0.192308	0.192308	0.230769	0.0769231	0.230769	0.115385	0.153846	0.307692	0.269231	0.384615	0.269231	0.269231	0.384615	0.230769	0.230769	0.346154	0.307692
M00375	Pathway modules	Energy metabolism	Carbon fixation	Hydroxypropionate-hydroxybutylate cycle	0.0714286	0	0.0714286	0.142857	0.0714286	0.142857	0.142857	0.0714286	0.142857	0.25	0.178571	0.142857	0.178571	0.0714286	0.107143	0.178571	0.142857	0	0.142857	0.214286	0.178571	0.0714286	0	0.178571	0.142857	0.178571	0.0714286	0.0714286	0.0714286	0.142857	0.142857	0.0357143	0.142857	0.142857	0	0.0714286	0.142857	0.0714286	0.142857	0.142857	0.178571	0	0.178571	0.142857	0.0714286
M00376	Pathway modules	Energy metabolism	Carbon fixation	3-Hydroxypropionate bi-cycle	0.115385	0.0833333	0.211538	0.538462	0.134615	0.538462	0.294872	0.134615	0.102564	0.532051	0.551282	0.128205	0.173077	0.102564	0.0641026	0.224359	0.115385	0	0.538462	0.352564	0.474359	0.288462	0.307692	0.339744	0.346154	0.217949	0.147436	0.134615	0.166667	0.102564	0.314103	0.141026	0.314103	0.275641	0.134615	0.153846	0.512821	0.211538	0.512821	0.538462	0.5	0.166667	0.275641	0.294872	0.134615
M00377	Pathway modules	Energy metabolism	Carbon fixation	Reductive acetyl-CoA pathway (Wood-Ljungdahl pathway)	0.142857	0.285714	0.285714	0.428571	0.142857	0.428571	0.285714	0.142857	0.428571	0.428571	0.285714	0.142857	0.285714	0.142857	0.142857	0.142857	0.285714	0	0.428571	0.285714	0.142857	0.285714	0.142857	0.285714	0.428571	0.285714	0.285714	0.285714	0.285714	0.428571	0.285714	0.142857	0.285714	0	0.142857	0.285714	0.428571	0.142857	0.285714	0.285714	0.428571	0.142857	0.285714	0.285714	0.142857
M00378	Pathway modules	Energy metabolism	Methane metabolism	F420 biosynthesis	0	0.25	0	0.875	0.25	0.875	0	0	0.375	0	0	0.25	0.75	0	0.375	0.875	0.875	0	0.875	1	0	0	0	0	0	0	0	0.125	0	0	0	0.25	0	0	0	0	0.875	0	0	0	0	0	0.25	0	0.25
M00417	Pathway modules	Energy metabolism	ATP synthesis	Cytochrome o ubiquinol oxidase	0	0	0	0	0	0	0	0	0	0	0	0	0	0	0	0	0	0	0	0	0	0	0	0	0	0	0	0	0	0	0	0	0	0	0	0	0	0	0	0	0	0.25	0	0	0
M00418	Pathway modules	Xenobiotics biodegradation	Aromatics degradation	Toluene degradation, anaerobic, toluene => benzoyl-CoA	0	0	0	0	0.166667	0	0	0	0.166667	0	0	0.0833333	0.166667	0	0.0833333	0.333333	0	0	0	0	0	0	0	0	0	0	0	0	0	0.0833333	0	0	0	0	0	0	0	0	0	0	0	0	0	0	0
M00432	Pathway modules	Amino acid metabolism	Branched-chain amino acid metabolism	Leucine biosynthesis, 2-oxoisovalerate => 2-oxoisocaproate	1	1	1	1	1	1	1	1	0.333333	1	1	0.333333	0.833333	0.666667	0.333333	0.666667	0.333333	0	1	0.666667	1	1	1	1	1	0.666667	1	0.666667	0.833333	0	0.333333	0.5	0.333333	0	0	1	1	0.333333	1	0.333333	0.833333	0	0.5	0.5	1
M00525	Pathway modules	Amino acid metabolism	Lysine metabolism	Lysine biosynthesis, acetyl-DAP pathway, aspartate => lysine	0.666667	0.666667	0.555556	0.555556	0.555556	0.555556	0.444444	0.666667	0.444444	0.444444	0.444444	0.333333	0.444444	0.444444	0.333333	0.333333	0.333333	0	0.666667	0.666667	0.555556	0.555556	0.555556	0.666667	0.555556	0.222222	0.555556	0.666667	0.444444	0.444444	0.444444	0.222222	0.666667	0	0.111111	0.555556	0.666667	0.444444	0.555556	0.555556	0.666667	0.222222	0.444444	0.666667	0.555556
M00526	Pathway modules	Amino acid metabolism	Lysine metabolism	Lysine biosynthesis, DAP dehydrogenase pathway, aspartate => lysine	0.833333	0.833333	0.666667	0.833333	0.666667	0.666667	0.5	0.833333	0.5	0.5	0.5	0.333333	0.5	0.5	0.333333	0.5	0.5	0	0.833333	0.833333	0.666667	0.666667	0.833333	0.833333	0.666667	0.333333	0.666667	0.833333	0.5	0.5	0.5	0.333333	0.833333	0	0.166667	0.666667	0.833333	0.5	0.666667	0.666667	0.833333	0.333333	0.5	0.833333	0.666667
M00527	Pathway modules	Amino acid metabolism	Lysine metabolism	Lysine biosynthesis, DAP aminotransferase pathway, aspartate => lysine	0.857143	1	0.714286	0.714286	0.857143	0.714286	0.571429	0.857143	0.571429	0.571429	0.571429	0.571429	0.571429	0.571429	0.428571	0.428571	0.428571	0	0.857143	0.857143	0.714286	0.714286	0.714286	0.857143	0.714286	0.285714	0.714286	1	0.571429	0.571429	0.571429	0.285714	0.857143	0	0.142857	0.714286	0.857143	0.571429	0.714286	0.714286	0.857143	0.285714	0.571429	0.857143	0.857143
M00528	Pathway modules	Energy metabolism	Nitrogen metabolism	Nitrification, ammonia => nitrite	0	0	0	0	0	0	0	0	0	0	0	0	0	0	0	0	0	0	0	0	0	0	0	0	0	0	0	0	0	0	0	0	0	0	0	0	0	0	0	0	0	0	0	0	0
M00529	Pathway modules	Energy metabolism	Nitrogen metabolism	Denitrification, nitrate => nitrogen	0.0833333	0	0	0.0833333	0	0	0.0833333	0	0	0	0.0833333	0	0	0	0	0	0	0	0	0	0	0	0.0833333	0	0.0833333	0	0	0	0	0	0	0	0	0	0	0	0	0	0	0	0	0	0	0	0
M00530	Pathway modules	Energy metabolism	Nitrogen metabolism	Dissimilatory nitrate reduction, nitrate => ammonia	0.166667	0	0.5	0.416667	0.5	0	0.666667	0	0.25	0.25	0.666667	0	0.5	0	0.5	0.5	0.25	0	0.25	0.5	0.25	0.5	0.666667	0.5	0.666667	0	0.5	0	0.25	0.25	0	0.5	0.25	0	0	0.5	0.25	0	0.5	0	0.25	0	0.25	0.5	0.5
M00531	Pathway modules	Energy metabolism	Nitrogen metabolism	Assimilatory nitrate reduction, nitrate => ammonia	0.5	1	0.5	1	0	0	0	0.5	0	0	0.5	0	0	0.5	0	0	0	0	0.5	0	0.5	0	0.5	0	0	0	0.5	0.5	0	0	0	0	0.5	0	0	0.5	1	0	0.5	0.5	0	0	0	0	0.5
M00532	Pathway modules	Carbohydrate metabolism	Other carbohydrate metabolism	Photorespiration	0.325	0.5	0.375	0.4	0.6	0.4	0.275	0.475	0.2	0.3	0.3	0.25	0.2	0.15	0.05	0.225	0.275	0.1	0.4	0.3	0.375	0.25	0.3	0.375	0.375	0.225	0.375	0.575	0.15	0.2	0.125	0.075	0.375	0.25	0.2	0.375	0.4	0.225	0.275	0.175	0.325	0.35	0.15	0.15	0.5
M00533	Pathway modules	Amino acid metabolism	Aromatic amino acid metabolism	Homoprotocatechuate degradation, homoprotocatechuate => 2-oxohept-3-enedioate	0	0	0.25	0.5	0	0.75	0	0	0.25	0	0.25	0	0.5	0.25	0	0.25	0	0	0	0.5	0	0	0	0.5	0.25	0.25	0	0	0.25	0.25	0	0	0.25	0	0	0	0.25	0	0	0	0.25	0	0.75	0.25	0
M00534	Pathway modules	Xenobiotics biodegradation	Aromatics degradation	Naphthalene degradation, naphthalene => salicylate	0	0	0	0.166667	0	0.166667	0	0.0416667	0	0	0	0	0	0	0	0	0	0	0.166667	0	0	0	0	0	0	0	0	0	0	0	0	0	0	0	0	0	0.166667	0	0	0	0	0	0	0	0
M00535	Pathway modules	Amino acid metabolism	Branched-chain amino acid metabolism	Isoleucine biosynthesis, pyruvate => 2-oxobutanoate	0.666667	0.666667	0.666667	0.666667	0.666667	0.666667	0.666667	0.666667	0.333333	0.666667	0.666667	0	0.5	0.333333	0.333333	0.333333	0	0	0.666667	0.333333	0.666667	0.666667	0.666667	0.666667	0.666667	0.333333	0.666667	0.666667	0.5	0	0.333333	0.166667	0	0	0	0.666667	0.666667	0	0.666667	0	0.5	0	0.166667	0.5	0.666667
M00537	Pathway modules	Xenobiotics biodegradation	Aromatics degradation	Xylene degradation, xylene => methylbenzoate	0	0	0	0	0.333333	0	0	0	0	0	0	0	0	0	0.333333	0	0	0	0	0	0	0	0	0	0	0	0	0	0	0.333333	0	0	0	0	0	0	0	0	0	0	0	0	0	0	0.333333
M00538	Pathway modules	Xenobiotics biodegradation	Aromatics degradation	Toluene degradation, toluene => benzoate	0	0	0	0	0.333333	0	0	0	0	0	0	0	0	0	0.333333	0	0	0	0	0	0	0	0	0	0	0	0	0	0	0.333333	0	0	0	0	0	0	0	0	0	0	0	0	0	0	0.333333
M00539	Pathway modules	Xenobiotics biodegradation	Aromatics degradation	Cumate degradation, p-cumate => 2-oxopent-4-enoate + 2-methylpropanoate	0	0	0.2	0	0	0	0	0	0.1	0	0.2	0	0	0	0	0	0	0	0	0	0	0	0	0	0	0	0.2	0	0	0	0	0	0	0	0	0	0	0	0	0	0	0	0	0	0
M00540	Pathway modules	Xenobiotics biodegradation	Aromatics degradation	Benzoate degradation, cyclohexanecarboxylic acid =>pimeloyl-CoA	0	0	0	0	0	0	0	0	0	0	0	0.2	0.4	0	0	0.4	0	0	0	0	0	0	0	0	0	0	0	0	0	0.4	0	0	0	0	0	0	0	0	0	0	0	0	0.2	0	0
M00542	Signature modules	Gene set	Pathogenicity	EHEC/EPEC pathogenicity signature, T3SS and effectors	0	0	0	0.1	0	0.1	0	0	0	0.025	0	0	0	0	0	0	0	0	0	0	0.0125	0	0	0.075	0	0.0125	0	0	0	0	0	0	0.025	0	0	0	0	0	0.05	0	0.025	0	0	0	0
M00545	Pathway modules	Xenobiotics biodegradation	Aromatics degradation	Trans-cinnamate degradation, trans-cinnamate => acetyl-CoA	0.0357143	0	0.833333	0.333333	0.0357143	0.357143	0.666667	0.166667	0.5	0.0714286	0.0357143	0.5	0.178571	0.214286	0.0357143	1	0.166667	0	0.357143	0.666667	0.166667	0.0357143	0	0.166667	0.166667	0	0.166667	0.0357143	0	0.166667	0.0357143	0.5	0.166667	0	0	0	0.357143	0	0.333333	0	0.5	0	0.5	0.5	0.0357143
M00546	Pathway modules	Nucleotide metabolism	Purine metabolism	Purine degradation, xanthine => urea	0	0	0	0.833333	0.5	0.666667	0.4	0	0.466667	0.75	0.555556	0	0.0666667	0.166667	0	0.0666667	0.555556	0	0.583333	0	0.666667	0	0	0.75	0.583333	0.166667	0	0.666667	0	0.0666667	0	0	0.5	0	0	0	0.5	0	0.416667	0	0.5	0	0	0	0.666667
M00548	Pathway modules	Xenobiotics biodegradation	Aromatics degradation	Benzene degradation, benzene => catechol	0	0	0	0	0	0	0	0	0	0	0	0	0	0	0	0	0	0	0	0	0	0	0	0	0	0	0	0	0	0	0	0	0	0	0	0	0	0	0	0	0	0	0	0	0
M00549	Pathway modules	Carbohydrate metabolism	Other carbohydrate metabolism	Nucleotide sugar biosynthesis, glucose => UDP-glucose	0.666667	0.666667	0.333333	0.666667	0.666667	0.666667	0	0.666667	0.666667	1	1	0	0.666667	0.333333	0.666667	0.666667	0.333333	0	1	0.666667	0.666667	1	0.333333	0.666667	0.666667	0.666667	0.333333	0.333333	0.666667	0.666667	0.333333	0.333333	0.666667	0.333333	0	0.666667	1	0.666667	0.666667	0.666667	1	0.666667	1	0.333333	0.666667
M00550	Pathway modules	Carbohydrate metabolism	Other carbohydrate metabolism	Ascorbate degradation, ascorbate => D-xylulose-5P	0	0	0	0.2	0	0.2	0	0	0.2	0	0	0.2	0	0	0	0	0	0	0	0	0	0	0	0	0	0	0	0	0.2	0	0	0	0	0	0	0	0	0	0	0	0	0	0	0	0
M00551	Pathway modules	Xenobiotics biodegradation	Aromatics degradation	Benzoate degradation, benzoate => catechol / methylbenzoate => methylcatechol	0	0	0	0	0	0	0	0	0	0	0	0	0	0	0	0	0	0	0	0	0	0	0	0	0	0	0	0	0	0	0	0	0	0	0	0	0	0	0	0	0.166667	0	0	0	0
M00552	Pathway modules	Carbohydrate metabolism	Other carbohydrate metabolism	D-galactonate degradation, De Ley-Doudoroff pathway, D-galactonate => glycerate-3P	0.4	0.4	0.2	1	0.2	1	0.6	0.4	0.6	1	1	0.2	0.2	0.6	0.4	0.2	0.4	0	1	0.6	0.8	0.2	0	0.6	1	0.2	0.4	0.4	0.4	0.4	0.2	0.2	0.8	0.4	0	0.4	1	0.4	0.6	0.4	0.4	0.2	0.4	0.4	0.4
M00554	Pathway modules	Carbohydrate metabolism	Other carbohydrate metabolism	Nucleotide sugar biosynthesis, galactose => UDP-galactose	0.5	0	0	0	0	0	0.5	0.5	0	0	0	0.5	0.5	0	0	0	0	0	0	0	0.5	0.5	0	0.5	1	0	0	0	0.5	0.5	0	0	0.5	0	0	0	0	0.5	0.5	0	1	0.5	0.5	0	0
M00555	Pathway modules	Amino acid metabolism	Serine and threonine metabolism	Betaine biosynthesis, choline => betaine	0	0.5	0.5	0.5	0.5	0.5	0.5	0.5	0.5	1	0.5	0.5	0	0.5	0	0.5	0.5	0	0.5	0.5	0.5	0	0	0.5	0.5	0.5	0.5	0.5	0	0.5	0	0	0.5	0	0	0	0.5	0	0.5	0	0.5	0	0	0.5	0.5
M00563	Pathway modules	Energy metabolism	Methane metabolism	Methanogenesis, methylamine/dimethylamine/trimethylamine => methane	0	0.0833333	0	0	0	0	0.0833333	0	0	0.0833333	0	0	0	0	0	0	0	0	0	0.125	0	0	0	0	0	0	0	0	0	0	0	0	0	0	0	0	0	0	0	0	0.25	0	0	0	0
M00564	Signature modules	Gene set	Pathogenicity	Helicobacter pylori pathogenicity signature, cagA pathogenicity island	0	0	0	0	0	0	0	0	0	0	0.0434783	0	0	0	0	0	0	0	0	0	0.0434783	0	0	0	0	0	0	0	0	0	0	0	0	0	0	0	0	0	0.0434783	0	0	0	0	0	0
M00565	Pathway modules	Carbohydrate metabolism	Other carbohydrate metabolism	Trehalose biosynthesis, D-glucose 1P => trehalose	0	0.5	0.5	0	0.666667	0.666667	0	0	0.333333	0.166667	0	0.166667	0.5	0.333333	0.166667	0.5	0.166667	0	0.5	0.5	0	0.5	0	0.5	0.5	0	0.5	0.666667	0.333333	0.166667	0	0.333333	0	0.333333	0.166667	0.5	0.5	0	0	0	0	0.333333	0.5	0.333333	0.666667
M00567	Pathway modules	Energy metabolism	Methane metabolism	Methanogenesis, CO2 => methane	0.35	0.0416667	0	0.125	0	0	0.166667	0.275	0.125	0.0416667	0	0.125	0.125	0.15	0.125	0.125	0	0	0	0.1875	0	0.35	0.35	0	0.25	0	0	0	0.3	0.125	0.3	0	0	0	0	0	0	0.2	0	0	0.125	0.3	0.125	0.175	0
M00568	Pathway modules	Xenobiotics biodegradation	Aromatics degradation	Catechol ortho-cleavage, catechol => 3-oxoadipate	0	0.25	0	0.25	0	0.5	0.25	0	0.25	0.5	0.25	0.25	0.25	0.25	0.25	0.25	0.25	0	0.25	0.25	0.25	0	0	0.25	0.25	0.25	0	0	0	0.25	0	0	0.25	0	0	0	0.25	0	0	0	0.25	0	0.25	0	0
M00569	Pathway modules	Xenobiotics biodegradation	Aromatics degradation	Catechol meta-cleavage, catechol => acetyl-CoA / 4-methylcatechol => propanoyl-CoA	0	0	1	0.4	0	0.4	1	0.285714	0.6	0.2	0.285714	0.6	0.6	0.4	0.2	0.8	0.285714	0	0.4	1	0.2	0.2	0.2	0.2	0.2	0	0.2	0	0	0.2	0	0.6	0.2	0	0.142857	0	0.4	0	0.6	0.142857	0.4	0.2	0.8	0.6	0
M00570	Pathway modules	Amino acid metabolism	Branched-chain amino acid metabolism	Isoleucine biosynthesis, threonine => 2-oxobutanoate => isoleucine	0.7	0.6	0.8	1	1	1	0.2	0.7	1	0.8	1	0.7	0.7	0.4	0.3	0.5	1	0.4	1	0.7	1	1	1	0.8	1	0.8	0.8	0.7	0.7	1	0.6	0.7	0.3	0.2	0.6	1	1	1	0.9	0.8	1	0.3	0.6	0.5	1
M00572	Pathway modules	Metabolism of cofactors and vitamins	Cofactor and vitamin metabolism	Pimeloyl-ACP biosynthesis, BioC-BioH pathway, malonyl-ACP => pimeloyl-ACP	1	0.5	1	0.666667	0.833333	0.666667	0.5	0.833333	0.333333	0.666667	0.666667	0.666667	0.5	0.5	0.166667	0.166667	0.5	0	0.666667	0.333333	0.666667	0.833333	0.666667	0.833333	0.833333	0.333333	0.666667	0.666667	0.5	0.333333	0.166667	0.333333	0.666667	0.5	0	1	0.666667	0.666667	0.666667	0.833333	0.666667	1	0.666667	0.5	1
M00573	Pathway modules	Metabolism of cofactors and vitamins	Cofactor and vitamin metabolism	Biotin biosynthesis, BioI pathway, long-chain-acyl-ACP => pimeloyl-ACP => biotin	0.6	0.6	0.6	0	0.6	0.2	0	0.4	0	0.4	0.4	0.6	0.4	0	0	0	0.2	0	0	0.2	0	0.4	0.4	0.4	0.2	0.2	0.6	0.4	0.4	0	0.2	0	0	0	0	0.6	0.2	0.6	0	0.6	0.2	0.4	0	0.4	0.6
M00575	Signature modules	Gene set	Pathogenicity	Pertussis pathogenicity signature, T1SS	0.2	0	0.2	0.4	0.2	0.2	0	0.2	0	0.4	0.2	0	0	0	0	0	0.2	0	0.4	0	0.2	0.2	0.2	0.2	0.2	0.2	0.2	0	0	0	0.2	0	0	0.2	0	0.2	0.2	0.4	0.2	0	0.4	0.2	0	0.2	0
M00577	Pathway modules	Metabolism of cofactors and vitamins	Cofactor and vitamin metabolism	Biotin biosynthesis, BioW pathway, pimelate => pimeloyl-CoA => biotin	0.8	0.6	0.8	0	0.8	0.2	0	0.4	0	0.4	0.4	0.8	0.4	0	0	0.2	0.2	0	0	0.2	0	0.6	0.4	0.6	0.2	0.2	0.6	0.6	0.6	0	0.2	0	0	0	0	0.6	0.2	0.6	0	0.8	0.2	0.6	0	0.6	0.8
M00579	Pathway modules	Energy metabolism	Carbon fixation	Phosphate acetyltransferase-acetate kinase pathway, acetyl-CoA => acetate	0	0	0	0	0.5	0	0	0.5	0	0.5	0	0	0	0	0	0	0	0	0	0	0.5	0.5	1	0.5	0	0	0	0	0.5	0	0	0	0.5	0	0	0	0	0	0	0	0.5	1	0	0	0.5
M00580	Pathway modules	Carbohydrate metabolism	Central carbohydrate metabolism	Pentose phosphate pathway, archaea, fructose 6P => ribose 5P	0	0.5	0.5	0	0.5	0	0.5	0.5	0	0.5	0.5	0	0	0	0	0	0	0	0	0	0	0	0.5	0.5	0	0	0.5	0	0.333333	0	0.5	0	0.5	0	0	0.5	0	0.5	0.5	0.5	0.5	0.5	0	0.5	0.5
M00595	Pathway modules	Energy metabolism	Sulfur metabolism	Thiosulfate oxidation by SOX complex, thiosulfate => sulfate	0.4	0	0	1	0	1	0.8	0.6	0	0.4	1	0	0	0	0	0	1	0.6	1	0	1	1	0.4	1	1	0	0	0	0	0	0	0	0.6	0.6	0	0	1	0.4	1	0	1	0.8	0	0.4	0
M00596	Pathway modules	Energy metabolism	Sulfur metabolism	Dissimilatory sulfate reduction, sulfate => H2S	0.666667	0.333333	0.333333	0	0.5	0.666667	0.333333	0.333333	0	0.5	0.666667	0	0	0.333333	0	0	0.333333	0	0.666667	0	0.333333	1	0.166667	1	1	0.333333	0.333333	0.5	0	0	0.5	0	0.333333	0	0	0.333333	0.666667	0.833333	0.333333	0	0	0.166667	0	0.166667	0.666667
M00597	Pathway modules	Energy metabolism	Photosynthesis	Anoxygenic photosystem II	0	0	0	0	0	0	0	0	0	1	0.5	0	0	0	0	0	0	0	0	0	1	0	0	0.5	0	0	0	0	0	0	0	0	0	0	0	0	0	0	0	0	1	0	0	0	0
M00609	Pathway modules	Amino acid metabolism	Cysteine and methionine metabolism	Cysteine biosynthesis, methionine => cysteine	0.166667	0.166667	0.166667	0.333333	0.333333	0.166667	0.166667	0.166667	0.166667	0.166667	0.333333	0.166667	0.166667	0.166667	0.166667	0.166667	0.166667	0.166667	0.333333	0.166667	0.166667	0.166667	0.166667	0.166667	0.333333	0.166667	0.166667	0.166667	0	0	0.166667	0	0.166667	0	0.166667	0.166667	0.333333	0	0	0.166667	0.166667	0	0.166667	0.166667	0.333333
M00611	Signature modules	Module set	Metabolic capacity	Oxygenic photosynthesis in plants and cyanobacteria	0.272727	0.871212	0.409091	0.454545	0.909091	0.454545	0.409091	0.44697	0.363636	0.318182	0.409091	0.181818	0.181818	0.136364	0.136364	0.272727	0.227273	0.462121	0.454545	0.363636	0.409091	0.265152	0.136364	0.409091	0.409091	0.227273	0.454545	0.651515	0.272727	0.272727	0.356061	0.0454545	0.454545	0.227273	0.507576	0.454545	0.454545	0.227273	0.363636	0.409091	0.454545	0.227273	0.272727	0.318182	0.871212
M00612	Signature modules	Module set	Metabolic capacity	Anoxygenic photosynthesis in purple bacteria	0.272727	0.454545	0.409091	0.454545	0.409091	0.454545	0.409091	0.363636	0.363636	0.818182	0.659091	0.181818	0.181818	0.136364	0.136364	0.272727	0.227273	0.0454545	0.454545	0.363636	0.909091	0.181818	0.136364	0.659091	0.409091	0.227273	0.454545	0.318182	0.272727	0.272727	0.272727	0.0454545	0.454545	0.227273	0.0909091	0.454545	0.454545	0.227273	0.363636	0.409091	0.954545	0.227273	0.272727	0.318182	0.454545
M00613	Signature modules	Module set	Metabolic capacity	Anoxygenic photosynthesis in green nonsulfur bacteria	0.0576923	0.0416667	0.105769	0.269231	0.0673077	0.269231	0.147436	0.0673077	0.0512821	0.766026	0.525641	0.0641026	0.0865385	0.0512821	0.0320513	0.112179	0.0576923	0	0.269231	0.176282	0.737179	0.144231	0.153846	0.419872	0.173077	0.108974	0.0737179	0.0673077	0.0833333	0.0512821	0.157051	0.0705128	0.157051	0.137821	0.0673077	0.0769231	0.25641	0.105769	0.25641	0.269231	0.75	0.0833333	0.137821	0.147436	0.0673077
M00614	Signature modules	Module set	Metabolic capacity	Anoxygenic photosynthesis in green sulfur bacteria	0.272727	0.227273	0.181818	0.4	0.136364	0.4	0.181818	0.181818	0.204545	0.325	0.325	0.0909091	0.204545	0.136364	0.0909091	0.159091	0.0909091	0	0.3	0.227273	0.275	0.340909	0.204545	0.272727	0.272727	0.2	0.159091	0.136364	0.181818	0.181818	0.181818	0.0909091	0.227273	0.15	0.0909091	0.227273	0.275	0.227273	0.25	0.295455	0.363636	0.227273	0.181818	0.318182	0.181818
M00615	Signature modules	Module set	Metabolic capacity	Nitrate assimilation	0.75	1	0.75	1	0.5	0.166667	0	0.583333	0.166667	0.166667	0.583333	0	0.166667	0.583333	0	0	0.166667	0	0.583333	0.333333	0.583333	0.5	0.583333	0.166667	0.333333	0.166667	0.75	0.416667	0.166667	0	0.166667	0.166667	0.416667	0	0	0.75	1	0.5	0.75	0.416667	0.333333	0.333333	0.333333	0.166667	0.75
M00616	Signature modules	Module set	Metabolic capacity	Sulfate-sulfur assimilation	0.166667	0.416667	0.416667	0.5	0.416667	0.333333	0.0833333	0	0.0833333	0.277778	0.166667	0	0.0833333	0.25	0.111111	0.0833333	0.166667	0	0.333333	0.111111	0.333333	0.416667	0	0.333333	0.25	0.0833333	0.5	0.416667	0.277778	0.0833333	0.0833333	0	0.25	0.0555556	0	0.5	0.333333	0.166667	0.277778	0.416667	0.0833333	0	0.111111	0.111111	0.416667
M00617	Signature modules	Module set	Metabolic capacity	Methanogen	0.35	0.266667	0.2	0.2	0.166667	0.2	0.266667	0.275	0.2	0.222222	0	0.2	0.125	0.2	0.125	0.2	0.2	0	0.2	0.3	0.2	0.35	0.35	0.2	0.25	0.2	0	0	0.3	0.125	0.3	0.2	0.2	0	0	0.2	0.2	0.2	0.2	0.2	0.25	0.333333	0.2	0.175	0.166667
M00618	Signature modules	Module set	Metabolic capacity	Acetogen	0.0714286	0.142857	0.142857	0.214286	0.321429	0.214286	0.142857	0.321429	0.214286	0.464286	0.142857	0.0714286	0.142857	0.0714286	0.0714286	0.0714286	0.142857	0	0.214286	0.142857	0.321429	0.392857	0.571429	0.392857	0.214286	0.142857	0.142857	0.142857	0.392857	0.214286	0.142857	0.0714286	0.392857	0	0.0714286	0.142857	0.214286	0.0714286	0.142857	0.142857	0.464286	0.571429	0.142857	0.142857	0.321429
M00620	Pathway modules	Energy metabolism	Carbon fixation	Incomplete reductive citrate cycle, acetyl-CoA => oxoglutarate	0.285714	0.0714286	0.142857	0.285714	0	0.357143	0.142857	0.142857	0.142857	0.285714	0.214286	0	0.214286	0.0714286	0.0714286	0.285714	0	0	0.285714	0.25	0.285714	0.214286	0.0714286	0.214286	0.142857	0.142857	0.285714	0	0.0357143	0.107143	0.0714286	0	0.214286	0.107143	0	0.142857	0.285714	0.285714	0.0714286	0.214286	0.285714	0.142857	0.142857	0.321429	0
M00622	Pathway modules	Metabolism of cofactors and vitamins	Cofactor and vitamin metabolism	Nicotinate degradation, nicotinate => fumarate	0	0	0	0.333333	0	0.25	0.166667	0	0.5	0.333333	0.333333	0	0.5	0.166667	0	0.5	0.333333	0	0.166667	0.166667	0.333333	0	0	0.333333	0.333333	0.166667	0	0	0	0.333333	0	0	0.166667	0	0	0	0.166667	0	0.333333	0	0.333333	0	0.166667	0.0833333	0
M00623	Pathway modules	Xenobiotics biodegradation	Aromatics degradation	Phthalate degradation, phthalate => protocatechuate	0	0	0	0	0	0	0.166667	0	0	0	0.333333	0	0.166667	0	0	0	0	0	0	0	0	0	0	0.166667	0.166667	0.166667	0	0	0	0.166667	0	0	0	0	0	0	0	0	0.333333	0	0.166667	0	0	0	0
M00627	Signature modules	Gene set	Drug resistance	beta-Lactam resistance, Bla system	0	0.666667	0	0	0.333333	0	0.666667	0.666667	0	0	0	0.333333	0.333333	0.333333	0	0.333333	0	0	0	0	0.333333	0	0	0	0	0.333333	0	0.333333	1	0	0	0.333333	0.333333	0.333333	0	0	0	0	0.666667	0	1	0	0	0.333333	0
M00631	Pathway modules	Carbohydrate metabolism	Other carbohydrate metabolism	D-Galacturonate degradation (bacteria), D-galacturonate => pyruvate + D-glyceraldehyde 3P	0	0.2	0	0.6	0.2	0.6	0	0	0	0.4	0.4	0	0	0.4	0	0	0.4	0	0.6	0	0.6	0.2	0	0.5	0.6	0	0	0	0.4	0	0	0	0.6	0	0	0	0.6	0.2	0.4	0	0.6	0	0	0.2	0.2
M00632	Pathway modules	Carbohydrate metabolism	Other carbohydrate metabolism	Galactose degradation, Leloir pathway, galactose => alpha-D-glucose-1P	0.5	0.5	0.25	0.25	0.5	0.5	0.5	0.5	0.5	0.25	0.5	0.5	0.75	0.25	0	0.5	0.5	0	0.5	0.5	0.75	0.5	0	0.75	1	0.25	0	0.5	0.75	0.75	0.25	0.5	0.75	0	0	0.25	0.5	0.25	0.75	0.25	1	0.5	0.5	0.5	0.5
M00638	Pathway modules	Xenobiotics biodegradation	Aromatics degradation	Salicylate degradation, salicylate => gentisate	0	0	0	0	0	0	0	0.25	0	0	0	0	0	0	0	0	0	0	0	0	0	0	0	0	0	0	0	0	0	0	0	0	0	0	0	0	0	0	0	0	0.25	0	0	0.25	0
M00639	Signature modules	Gene set	Drug resistance	Multidrug resistance, efflux pump MexCD-OprJ	0	0	0	0	0	0	0	0	0	0	0	0	0	0	0	0	0	0	0	0	0	0	0	0	0	0	0	0	0	0	0	0	0	0	0	0	0	0	0	0	0	0	0	0	0
M00641	Signature modules	Gene set	Drug resistance	Multidrug resistance, efflux pump MexEF-OprN	0	0.5	0	0	0	0	0.5	0	0	0.5	0	0	0	0	0	0	0	0	0	0	0	0	0	0	0	0.5	0	0	0	0	0	0	0	0	0	0	0	0	0	0	0	0	0	0	0
M00642	Signature modules	Gene set	Drug resistance	Multidrug resistance, efflux pump MexJK-OprM	0	0	0	0	0.25	0.5	0	0	0.5	0	0	0	0.5	0	0.5	0	0	0	0.5	0	0	0	0	0	0	0	0	0	0	0	0	0	0.5	0	0	0	0.5	0	0	0	0.5	0	0	0	0
M00643	Signature modules	Gene set	Drug resistance	Multidrug resistance, efflux pump MexXY-OprM	0	0	0	0	0	0	0	0	0	0	0	0	0	0	0	0	0	0	0	0	0	0	0	0	0	0	0	0	0	0	0	0	0	0	0	0	0	0	0	0	0	0	0	0	0
M00651	Signature modules	Gene set	Drug resistance	Vancomycin resistance, D-Ala-D-Lac type	0	0.285714	0	0.142857	0.142857	0	0.142857	0	0.285714	0	0.142857	0	0.142857	0.142857	0.142857	0.285714	0	0	0	0.142857	0.142857	0.142857	0	0.142857	0	0	0	0.142857	0	0.142857	0	0.142857	0	0	0	0	0	0	0	0	0	0.142857	0.285714	0.142857	0.142857
M00660	Signature modules	Gene set	Plant pathogenicity	Xanthomonas spp. pathogenicity signature, T3SS and effectors	0	0	0	0.102273	0	0.102273	0	0	0	0.0227273	0	0	0	0	0	0	0	0	0	0	0.0113636	0	0	0.0568182	0	0.0113636	0	0	0.0113636	0	0	0	0.0227273	0	0	0	0	0	0.0454545	0	0.0227273	0	0	0	0
M00664	Signature modules	Gene set	Symbiosis	Nodulation	0	0	0	0	0	0	0.25	0	0	0	0	0	0	0	0	0	0	0	0	0	0	0	0	0	0	0.25	0	0	0	0	0	0	0.25	0	0	0	0	0	0.25	0	0	0	0	0.25	0
M00673	Pathway modules	Biosynthesis of other secondary metabolites	Biosynthesis of beta-lactams	Cephamycin C biosynthesis, aminoadipate + cycteine + valine => cephamycin C	0	0	0	0	0	0	0	0	0	0	0	0	0	0	0	0	0	0	0	0.125	0	0	0	0	0	0	0	0	0.125	0	0	0	0	0	0	0	0	0	0	0	0	0	0	0	0
M00696	Signature modules	Gene set	Drug resistance	Multidrug resistance, efflux pump AcrEF-TolC	0.166667	0	0.166667	0.166667	0.166667	0	0	0.166667	0	0.166667	0	0	0	0	0	0	0.166667	0	0.166667	0	0	0.166667	0.166667	0.166667	0.166667	0	0.166667	0	0	0	0.166667	0	0	0.166667	0	0.166667	0.166667	0	0.166667	0	0.166667	0.166667	0	0.166667	0
M00697	Signature modules	Gene set	Drug resistance	Multidrug resistance, efflux pump MdtEF-TolC	0.166667	0	0.166667	0.166667	0.166667	0	0	0.166667	0	0.166667	0	0	0	0	0	0	0.166667	0	0.166667	0	0	0.166667	0.166667	0.166667	0.166667	0	0.166667	0	0	0	0.166667	0	0	0.166667	0	0.166667	0.166667	0	0.166667	0	0.166667	0.166667	0	0.166667	0
M00698	Signature modules	Gene set	Drug resistance	Multidrug resistance, efflux pump BpeEF-OprC	0	0	0	0	0	0	0	0	0	0	0.5	0	0	0	0	0	0	0	0	0	0	0	0	0	0	0	0	0	0	0	0	0	0	0	0	0	0	0	0	0	0	0	0	0	0
M00714	Signature modules	Gene set	Drug resistance	Multidrug resistance, efflux pump QacA	0	0	0	0	0	0	0	0	0	0	0	0	0	0	0.5	0	0	0	0	0	0	0	0	0	0	0	0	0	0	0.5	0	0	0	0	0	0	0	0	0	0	0	0	0	0	0
M00718	Signature modules	Gene set	Drug resistance	Multidrug resistance, efflux pump MexAB-OprM	0.166667	0	0	0.166667	0.333333	0.166667	0.166667	0.166667	0.166667	0	0	0	0	0	0	0	0	0	0.166667	0	0.166667	0	0.166667	0.166667	0.166667	0	0	0.166667	0	0	0	0	0.166667	0.166667	0.166667	0	0.166667	0	0	0	0	0.166667	0	0	0
M00725	Signature modules	Gene set	Drug resistance	Cationic antimicrobial peptide (CAMP) resistance, dltABCD operon	0	0.0833333	0.0833333	0.0833333	0.0833333	0.166667	0	0	0.0833333	0	0.0833333	0.0833333	0	0.0833333	0	0.0833333	0.0833333	0	0.166667	0.0833333	0.0833333	0	0	0.166667	0.0833333	0	0	0.0833333	0	0	0	0	0.0833333	0	0	0	0.166667	0	0	0	0.0833333	0	0.0833333	0	0.0833333
M00726	Signature modules	Gene set	Drug resistance	Cationic antimicrobial peptide (CAMP) resistance, lysyl-phosphatidylglycerol (L-PG) synthase MprF	0	0	0	0	0	0	0	0	0	0.333333	0.333333	0	0	0	0	0	0	0	0	0	0.333333	0	0	0	0	0	0	0	0	0	0	0	0.333333	0	0	0	0	0	0	0	0	0	0	0	0
M00736	Pathway modules	Biosynthesis of other secondary metabolites	Biosynthesis of beta-lactams	Nocardicin A biosynthesis, L-pHPG + arginine + serine => nocardicin A	0	0	0	0	0	0	0	0	0	0	0	0	0	0	0	0	0	0	0	0	0	0	0	0	0	0	0	0	0	0	0	0	0	0	0	0	0	0	0	0	0.0833333	0	0	0	0
M00740	Pathway modules	Carbohydrate metabolism	Other carbohydrate metabolism	Methylaspartate cycle	0.181818	0.181818	0.181818	0.454545	0.0909091	0.454545	0.272727	0	0.181818	0.363636	0.363636	0.0909091	0.272727	0	0	0.272727	0.181818	0	0.363636	0.181818	0.545455	0.272727	0.0909091	0.0909091	0.181818	0.363636	0.181818	0.0909091	0.181818	0.0909091	0.181818	0	0.181818	0.0909091	0	0.272727	0.363636	0.181818	0.363636	0.363636	0.545455	0.181818	0.0909091	0.454545	0.0909091
M00741	Pathway modules	Carbohydrate metabolism	Other carbohydrate metabolism	Propanoyl-CoA metabolism, propanoyl-CoA => succinyl-CoA	0	0	0	1	0	1	0.833333	0	0.333333	0.5	0.666667	0.333333	0.666667	0.333333	0.166667	0.666667	0.333333	0	1	0.833333	0.666667	0	0	0.833333	0.833333	0.666667	0.333333	0	0	0.333333	0.666667	0.166667	0.833333	0.666667	0	0	1	0	1	0.833333	0.666667	0	0.666667	0.666667	0
M00744	Signature modules	Gene set	Drug resistance	Cationic antimicrobial peptide (CAMP) resistance, protease PgtE	0	0	0.666667	0.333333	0	0.333333	0	0	0	0	0	0	0	0.666667	0	0	0	0	0.333333	0	0	0	0	0.666667	0.666667	0.333333	0.666667	0	0	0	0	0	0	0	0	0.666667	0.333333	0	0.333333	0.333333	0.333333	0	0	0.333333	0
M00745	Signature modules	Gene set	Drug resistance	Imipenem resistance, repression of porin OprD	0	0.5	0	0	0	0	0.5	0	0	0.5	0	0	0	0	0	0	0	0	0	0	0	0	0	0	0	0.5	0	0	0	0	0	0	0	0	0	0	0	0	0	0	0	0	0	0	0
M00761	Pathway modules	Carbohydrate metabolism	Other carbohydrate metabolism	Undecaprenylphosphate alpha-L-Ara4N biosynthesis, UDP-GlcA => undecaprenyl phosphate alpha-L-Ara4N	0	0	0	0	0	0	0	0	0	0	0	0	0	0	0	0	0	0	0	0	0	0	0	0	0	0	0	0	0	0	0	0	0	0	0	0	0	0	0	0	0	0	0	0	0
M00769	Signature modules	Gene set	Drug resistance	Multidrug resistance, efflux pump MexPQ-OpmE	0	0	0	0.333333	0	0.333333	0	0	0	0.333333	0.333333	0	0	0	0	0	0	0	0.333333	0	0.333333	0	0	0.333333	0.333333	0	0	0	0	0	0	0	0	0	0	0	0.333333	0	0	0	0.333333	0	0	0	0
M00778	Pathway modules	Biosynthesis of terpenoids and polyketides	Type II polyketide biosynthesis	Type II polyketide backbone biosynthesis, acyl-CoA + malonyl-CoA => polyketide	0	0.333333	0.333333	0.333333	0	0.333333	0	0.333333	0.333333	0.333333	0.333333	0.333333	0.333333	0.333333	0	0.333333	0.333333	0	0.333333	0.333333	0.333333	0.333333	0	0.333333	0.333333	0	0.333333	0	0	0	0	0	0.333333	0	0	0.333333	0.333333	0.333333	0.333333	0	0.333333	0	0.333333	0.333333	0
M00779	Pathway modules	Biosynthesis of terpenoids and polyketides	Type II polyketide biosynthesis	Dihydrokalafungin biosynthesis, octaketide => dihydrokalafungin	0	0	0	0	0	0.125	0	0	0	0	0	0	0	0	0	0	0	0	0.125	0	0	0	0	0	0	0	0	0	0	0	0	0	0	0.125	0	0	0.125	0	0	0	0	0	0	0	0
M00780	Pathway modules	Biosynthesis of terpenoids and polyketides	Type II polyketide biosynthesis	Tetracycline/oxytetracycline biosynthesis, pretetramide => tetracycline/oxytetracycline	0	0.142857	0	0	0	0	0	0	0	0	0	0	0	0	0	0	0	0	0	0	0	0	0	0	0	0	0	0	0	0	0	0	0	0	0	0	0	0	0	0	0	0	0	0	0
M00789	Pathway modules	Biosynthesis of other secondary metabolites	Biosynthesis of other bacterial compounds	Rebeccamycin biosynthesis, tryptophan => rebeccamycin	0	0	0	0	0	0	0	0	0	0	0	0	0	0	0	0	0	0	0	0	0	0	0	0.166667	0	0	0	0	0	0	0	0	0.166667	0	0	0	0	0	0	0	0	0	0	0.166667	0
M00790	Pathway modules	Biosynthesis of other secondary metabolites	Biosynthesis of other bacterial compounds	Pyrrolnitrin biosynthesis, tryptophan => pyrrolnitrin	0	0	0	0	0	0.25	0	0	0.25	0	0	0	0	0	0	0	0	0	0	0	0	0	0	0.25	0	0	0	0	0	0	0	0.25	0.25	0	0	0.25	0	0	0	0	0	0	0	0.25	0
M00793	Pathway modules	Biosynthesis of terpenoids and polyketides	Polyketide sugar unit biosynthesis	dTDP-L-rhamnose biosynthesis	0	1	1	0.5	1	0.5	0.5	0.25	0.75	1	1	0.333333	0.75	0.5	0.75	0.5	0.333333	0	0.75	0.5	1	0	0	0.75	0	0.5	0.75	1	0.75	0.75	0.5	0.25	0.5	0.333333	0	1	0.75	0	0.75	0.75	1	0.25	0.5	0.75	1
M00804	Pathway modules	Energy metabolism	Nitrogen metabolism	Complete nitrification, comammox, ammonia => nitrite => nitrate	0	0	0	0.166667	0	0	0	0	0	0	0.166667	0	0	0	0	0	0	0	0	0	0	0	0	0	0	0	0	0	0	0	0	0	0	0	0	0	0	0	0	0	0	0	0	0	0
M00823	Pathway modules	Biosynthesis of terpenoids and polyketides	Type II polyketide biosynthesis	Chlortetracycline biosynthesis, pretetramide => chlortetracycline	0	0.125	0	0	0	0.0625	0	0	0.0625	0	0	0	0	0	0	0	0	0	0	0	0	0	0	0	0	0	0	0	0	0	0	0.0625	0	0	0	0.0625	0	0	0	0	0	0	0	0	0
M00824	Pathway modules	Biosynthesis of terpenoids and polyketides	Enediyne biosynthesis	9-membered enediyne core biosynthesis, malonyl-CoA => 3-hydroxyhexadeca-4,6,8,10,12,14-hexaenoyl-ACP => 9-membered enediyne core	0.0625	0.0625	0	0	0.6875	0.125	0	0	0	0.0625	0.1875	0.0625	0.0625	0.125	0	0.0625	0	0	0.0625	0.0625	0	0	0	0.0625	0.0625	0	0	0.5	0.0625	0	0	0.125	0	0.0625	0.0625	0	0.125	0	0	0.0625	0.125	0	0.0625	0	0.5625
M00825	Pathway modules	Biosynthesis of terpenoids and polyketides	Enediyne biosynthesis	10-membered enediyne core biosynthesis, malonyl-CoA => 3-hydroxyhexadeca-4,6,8,10,12,14-hexaenoyl-ACP => 10-membered enediyne core	0	0	0	0	0.5	0	0	0	0	0	0	0	0	0	0	0	0	0	0	0	0	0	0	0	0	0	0	0.5	0	0	0	0	0	0	0	0	0	0	0	0	0	0	0	0	0.5
M00830	Pathway modules	Biosynthesis of terpenoids and polyketides	Enediyne biosynthesis	Neocarzinostatin naphthoate moiety biosynthesis, malonyl-CoA => 2-hydroxy-5-methyl-1-naphthoate => 2-hydroxy-7-methoxy-5-methyl-1-naphthoyl-CoA	0	0	0	0	0	0	0	0	0	0	0.25	0	0	0	0	0	0	0	0	0	0	0	0	0	0	0	0	0	0	0	0	0	0	0	0	0	0	0	0.25	0	0	0	0	0	0
M00835	Pathway modules	Biosynthesis of other secondary metabolites	Biosynthesis of other bacterial compounds	Pyocyanine biosynthesis, chorismate => pyocyanine	0	0.142857	0	0	0.142857	0.285714	0.142857	0	0	0.285714	0.285714	0	0.142857	0.142857	0.142857	0.142857	0.285714	0	0.285714	0	0.285714	0	0	0.142857	0.285714	0	0	0.142857	0	0.285714	0	0	0.142857	0	0	0	0.285714	0	0	0	0.142857	0.142857	0	0.142857	0.142857
M00840	Pathway modules	Metabolism of cofactors and vitamins	Cofactor and vitamin metabolism	Tetrahydrofolate biosynthesis, mediated by ribA and trpF, GTP => THF	0.285714	0.285714	0.428571	0.285714	0.428571	0.285714	0.285714	0.142857	0.285714	0.285714	0.285714	0.142857	0.142857	0.428571	0.285714	0.285714	0.142857	0	0.285714	0.285714	0.285714	0.428571	0.428571	0.428571	0.285714	0.142857	0.428571	0.428571	0.142857	0.285714	0.285714	0.142857	0.285714	0.142857	0	0.428571	0.285714	0.142857	0.285714	0.428571	0.428571	0.285714	0.285714	0.285714	0.428571
M00841	Pathway modules	Metabolism of cofactors and vitamins	Cofactor and vitamin metabolism	Tetrahydrofolate biosynthesis, mediated by PTPS, GTP => THF	0.2	0.4	0.2	0.4	0.2	0.2	0.4	0	0.2	0.4	0.4	0.4	0.4	0	0	0.2	0	0	0.2	0.4	0.4	0.4	0.4	0.2	0.2	0.2	0.2	0.4	0.4	0	0.2	0.2	0.2	0	0.2	0.2	0.2	0.4	0.4	0.4	0.4	0.4	0.2	0.2	0.4
M00842	Pathway modules	Metabolism of cofactors and vitamins	Cofactor and vitamin metabolism	Tetrahydrobiopterin biosynthesis, GTP => BH4	0	0.666667	0.333333	0.666667	0.666667	0.333333	0.333333	0.333333	0.333333	0.666667	0.666667	0.333333	0.666667	0	0	0.333333	0.333333	0	0.333333	0.333333	0.666667	0.666667	0.333333	0.333333	0.333333	0.666667	0	0.333333	0.666667	0	0.333333	0	0	0.333333	0.333333	0	0.333333	0.333333	0.666667	0.333333	0.666667	0.333333	0.333333	0.333333	0.666667
M00843	Pathway modules	Metabolism of cofactors and vitamins	Cofactor and vitamin metabolism	L-threo-Tetrahydrobiopterin biosynthesis, GTP => L-threo-BH4	0	0.666667	0.333333	0.666667	0.666667	0.333333	0.333333	0.333333	0.333333	0.666667	0.666667	0.333333	0.666667	0	0	0.333333	0.333333	0	0.333333	0.333333	0.666667	0.666667	0.333333	0.333333	0.333333	0.666667	0	0.333333	0.666667	0	0.333333	0	0	0.333333	0.333333	0	0.333333	0.333333	0.666667	0.333333	0.666667	0.333333	0.333333	0.333333	0.666667
M00844	Pathway modules	Amino acid metabolism	Arginine and proline metabolism	Arginine biosynthesis, ornithine => arginine	1	1	1	1	1	0.666667	0.333333	1	1	0.666667	1	0.333333	1	0.666667	0.333333	0.666667	0.333333	0	1	1	1	0.666667	1	0.666667	1	0.666667	1	0.333333	0.666667	0.666667	0.666667	0	1	0.333333	0	1	1	0.666667	0.666667	1	0.333333	1	1	0.666667	0.666667
M00845	Pathway modules	Amino acid metabolism	Arginine and proline metabolism	Arginine biosynthesis, glutamate => acetylcitrulline => arginine	0.714286	0.571429	0.571429	0.571429	0.571429	0.714286	0.285714	0.714286	0.428571	0.571429	0.571429	0.285714	0.571429	0.428571	0.142857	0.428571	0.142857	0	0.714286	0.571429	0.714286	0.285714	0.714286	0.714286	0.714286	0.285714	0.571429	0.428571	0.571429	0.428571	0.428571	0	0.571429	0.285714	0	0.571429	0.714286	0.571429	0.857143	0.714286	0.428571	0.571429	0.428571	0.571429	0.428571
M00846	Pathway modules	Metabolism of cofactors and vitamins	Cofactor and vitamin metabolism	Siroheme biosynthesis, glutamyl-tRNA => siroheme	0.833333	0.916667	1	0.833333	0.916667	0.75	0.833333	1	0.833333	0.666667	0.833333	0.666667	1	0.75	0.833333	0.5	0.25	0	0.833333	1	0.666667	1	1	0.75	0.916667	0.5	1	0.666667	0.583333	0.75	0.75	0.833333	0.583333	0.333333	0.333333	0.833333	0.833333	0.916667	0.583333	0.666667	0.833333	0.666667	0.666667	0.666667	0.916667
M00847	Pathway modules	Metabolism of cofactors and vitamins	Cofactor and vitamin metabolism	Heme biosynthesis, archaea, siroheme => heme	0	0	0	0	0	0	0	0	0	0	0	0	0	0	0	0	0	0	0	0	0	0	0	0	0	0	0	0	0	0	0	0	0	0	0	0	0	0	0	0	0	0	0	0	0
M00848	Pathway modules	Biosynthesis of other secondary metabolites	Biosynthesis of other antibiotics	Aurachin biosynthesis, anthranilate => aurachin A	0.03125	0.03125	0.03125	0.03125	0.03125	0.03125	0.03125	0.03125	0.03125	0.03125	0.03125	0.03125	0.03125	0.03125	0	0.03125	0.03125	0.03125	0.03125	0.03125	0.03125	0.03125	0.03125	0.03125	0.03125	0.03125	0	0.03125	0.03125	0.03125	0	0.03125	0.03125	0	0.03125	0.03125	0.03125	0.03125	0.03125	0.03125	0.03125	0.03125	0.03125	0.03125	0.03125
M00849	Pathway modules	Biosynthesis of terpenoids and polyketides	Terpenoid backbone biosynthesis	C5 isoprenoid biosynthesis, mevalonate pathway, archaea	0.142857	0.142857	0.142857	0.142857	0.285714	0.142857	0.142857	0.142857	0.285714	0.285714	0.285714	0.142857	0.285714	0.428571	0.285714	0.285714	0.142857	0	0.142857	0.142857	0.142857	0.142857	0	0.285714	0.285714	0.285714	0	0.285714	0.142857	0.285714	0.142857	0	0.428571	0.142857	0	0.285714	0.142857	0.142857	0.285714	0.142857	0.285714	0.142857	0.142857	0.142857	0.285714
M00850	Signature modules	Gene set	Pathogenicity	Vibrio cholerae pathogenicity signature, cholera toxins	0	0.166667	0	0	0	0	0	0	0	0	0	0	0	0	0	0	0	0	0	0	0	0	0	0	0	0	0	0	0	0	0	0	0	0	0	0	0	0	0	0	0	0	0	0	0
M00854	Pathway modules	Carbohydrate metabolism	Other carbohydrate metabolism	Glycogen biosynthesis, glucose-1P => glycogen/starch	0.333333	1	1	0	1	1	0	0.333333	0.666667	0.666667	0.333333	0.333333	1	0.666667	0.333333	1	0.333333	0	0.666667	1	0.333333	1	0	1	0.666667	0.333333	1	1	0.666667	0.666667	0	0.666667	0.333333	0.666667	0.333333	1	0.666667	0.333333	0.666667	0.333333	0.333333	0.666667	1	0.666667	1
M00855	Pathway modules	Carbohydrate metabolism	Other carbohydrate metabolism	Glycogen degradation, glycogen => glucose-6P	0.5	0.75	0.75	0.333333	0.75	0.75	0.25	0.25	0.333333	0.75	0.333333	0.333333	0	0.333333	0	0.333333	0.333333	0	0.75	0.25	0.333333	0.75	0.333333	0.75	0.666667	0	0.75	0.333333	0.75	0	0.333333	0	0.333333	0.333333	0	0.75	0.75	0.333333	0.333333	0.333333	0.333333	0.5	0.5	0.25	0.75
M00856	Signature modules	Gene set	Pathogenicity	Salmonella enterica pathogenicity signature, typhoid toxin	0	0	0	0	0	0.25	0	0	0	0	0	0	0	0	0	0	0	0	0	0	0	0	0	0	0	0	0	0	0	0	0	0	0	0	0	0	0	0	0	0	0	0	0	0	0
M00860	Signature modules	Gene set	Pathogenicity	Bacillus anthracis pathogenicity signature, polyglutamic acid capsule biosynthesis	0	0	0	0	0	0	0	0	0	0	0	0	0	0	0	0	0	0	0	0	0	0	0	0	0	0	0	0	0.285714	0	0	0	0	0	0	0	0	0	0	0	0	0	0	0	0
M00861	Pathway modules	Lipid metabolism	Fatty acid metabolism	beta-Oxidation, peroxisome, VLCFA	0	0	0	0	0	0	0	0.333333	0	0	0	0	0	0	0	0	0	0	0	0	0	0.333333	0	0	0	0	0	0	0	0	0	0	0	0	0	0	0	0	0	0	0	0	0	0	0
M00866	Pathway modules	Glycan metabolism	Lipopolysaccharide metabolism	KDO2-lipid A biosynthesis, Raetz pathway, non-LpxL-LpxM type	0.666667	0.444444	0.888889	1	0.444444	0.555556	0.444444	0.777778	0	0.777778	0.888889	0.111111	0	0.777778	0	0	0.555556	0.111111	0.666667	0	0.666667	0.777778	0.444444	0.888889	0.888889	0.666667	0.666667	0.444444	0.666667	0	0.222222	0	0.777778	0.444444	0	0.888889	0.777778	0.333333	0.555556	0.111111	0.777778	0.777778	0	0.888889	0.444444
M00867	Pathway modules	Glycan metabolism	Lipopolysaccharide metabolism	KDO2-lipid A modification pathway	0	0	0	0	0	0	0	0	0	0	0	0	0	0	0	0	0.2	0	0	0	0	0.2	0	0	0.4	0	0	0	0	0	0	0	0	0	0	0	0	0	0	0	0	0	0	0	0
M00868	Pathway modules	Metabolism of cofactors and vitamins	Cofactor and vitamin metabolism	Heme biosynthesis, animals and fungi, glycine => heme	0.75	0.75	0.75	0.875	0.75	0.75	0.625	0.625	0.5	0.625	1	0.5	0.75	0.625	0.5	0.625	0.375	0	0.75	0.75	0.625	0.625	0.75	0.625	0.75	0.75	0.5	0.5	0.5	0.75	0.75	0.375	0.5	0.5	0.25	0.625	0.875	0.625	0.875	0.75	0.875	0.5	0.625	0.875	0.75
M00872	Pathway modules	Glycan metabolism	Glycan biosynthesis	O-glycan biosynthesis, mannose type (core M3)	0	0.1	0	0	0	0	0	0	0	0	0	0	0	0	0	0	0	0	0	0	0	0	0	0	0	0	0	0	0	0	0	0	0	0	0	0	0	0	0	0	0.1	0	0	0	0
M00873	Pathway modules	Lipid metabolism	Fatty acid metabolism	Fatty acid biosynthesis in mitochondria, animals	0.25	0.25	0.25	0.416667	0.416667	0.25	0	0.0833333	0.25	0.25	0.25	0.166667	0.166667	0.166667	0.0833333	0.0833333	0.166667	0	0.25	0	0.25	0.166667	0.25	0.25	0.25	0.0833333	0	0.25	0.0833333	0.25	0	0.0833333	0.25	0	0	0.25	0.416667	0.0833333	0.416667	0.25	0.25	0.166667	0.166667	0.0833333	0.416667
M00874	Pathway modules	Lipid metabolism	Fatty acid metabolism	Fatty acid biosynthesis in mitochondria, fungi	0.416667	0.416667	0.416667	0.583333	0.583333	0.416667	0.166667	0.25	0.416667	0.416667	0.416667	0.333333	0.333333	0.333333	0.25	0.25	0.333333	0	0.416667	0.166667	0.416667	0.333333	0.25	0.416667	0.416667	0.25	0	0.416667	0.25	0.416667	0.166667	0.25	0.416667	0.166667	0	0.416667	0.583333	0.0833333	0.583333	0.416667	0.416667	0.333333	0.333333	0.25	0.583333
M00876	Pathway modules	Biosynthesis of other secondary metabolites	Biosynthesis of other bacterial compounds	Staphyloferrin A biosynthesis, L-ornithine => staphyloferrin A	0	0	0	0	0	0	0.333333	0	0	0	0	0.333333	0	0	0	0	0	0.333333	0	0	0	0	0	0.333333	0	0	0	0	0	0	0	0	0	0.333333	0	0	0	0	0	0	0	0	0	0	0.333333
M00878	Pathway modules	Xenobiotics biodegradation	Aromatics degradation	Phenylacetate degradation, phenylaxetate => acetyl-CoA/succinyl-CoA	0	0	0.428571	0.714286	0	0.857143	0.428571	0.142857	0.428571	0.685714	0.685714	0.285714	0.371429	0.171429	0.342857	0.628571	0.285714	0	0.857143	0.371429	0.857143	0.142857	0.142857	0.714286	0.714286	0.571429	0.142857	0	0.285714	0.314286	0.2	0.2	0.8	0.2	0	0.428571	0.857143	0	0.742857	0.142857	0.685714	0	0.657143	0.285714	0
M00879	Pathway modules	Amino acid metabolism	Arginine and proline metabolism	Arginine succinyltransferase pathway, arginine => glutamate	0	0	0	0.2	0	0.2	0	0	0.4	0	0	0.2	0.4	0.2	0	0.4	0	0	0.2	0	0	0	0	0.2	0	0	0	0	0	0.2	0	0	0	0	0	0	0.2	0	0	0	0.4	0	0	0.4	0
M00880	Pathway modules	Metabolism of cofactors and vitamins	Cofactor and vitamin metabolism	Molybdenum cofactor biosynthesis, GTP => molybdenum cofactor	0.8	0.8	1	1	1	0.8	0.8	1	0.6	1	1	0.6	0.4	0.8	0.5	0.4	0.25	0	1	0.8	0.6	1	0.8	0.8	0.8	1	0.8	0.8	0.8	0.5	0.6	0.4	0.8	0	0	1	1	0.8	1	0.4	0.8	0.5	0.8	0.8	0.8
M00881	Pathway modules	Metabolism of cofactors and vitamins	Cofactor and vitamin metabolism	Lipoic acid biosynthesis, plants and bacteria, octanoyl-ACP => dihydrolipoyl-E2/H	1	1	1	1	0.5	1	1	1	0.5	1	1	0	1	0	1	1	0.5	0	1	0.5	0.5	1	1	0.5	1	1	1	1	0.5	1	0	0	1	0.5	0.5	0	1	0	1	1	0.5	1	1	1	1
M00882	Pathway modules	Metabolism of cofactors and vitamins	Cofactor and vitamin metabolism	Lipoic acid biosynthesis, eukaryotes, octanoyl-ACP => dihydrolipoyl-H	0.5	0.5	0.5	0.5	0.5	0.5	0.5	0.5	0.5	0.5	0.5	0	0.5	0	0.5	0.5	0	0	0.5	0.5	0	0.5	0.5	0.5	0.5	0.5	0.5	0.5	0.5	0.5	0	0	0.5	0.5	0.5	0	0.5	0	0.5	0.5	0.5	0.5	0.5	0.5	0.5
M00883	Pathway modules	Metabolism of cofactors and vitamins	Cofactor and vitamin metabolism	Lipoic acid biosynthesis, animals and bacteria, octanoyl-ACP => dihydrolipoyl-H => dihydrolipoyl-E2	0.333333	0.666667	0.333333	0.333333	0.666667	0.333333	0.333333	0.333333	0.333333	0.333333	0.333333	0	0.333333	0	0.333333	0.333333	0	0	0.333333	0.333333	0	0.333333	0.333333	0.333333	0.333333	0.333333	0.333333	0.666667	0.333333	0.333333	0	0	0.333333	0.333333	0.333333	0	0.333333	0	0.666667	0.333333	0.333333	0.333333	0.333333	0.333333	0.666667
M00884	Pathway modules	Metabolism of cofactors and vitamins	Cofactor and vitamin metabolism	Lipoic acid biosynthesis, octanoyl-CoA => dihydrolipoyl-E2	0.5	0.5	0.5	0.5	0.5	0.5	0.5	0.5	0.5	0.5	0.5	0	0.5	0	0.5	0.5	0	0	0.5	0.5	0	0.5	0.5	0.5	0.5	0.5	0.5	0.5	0.5	0.5	0	0	0.5	0.5	0.5	0	0.5	0	0.5	0.5	0.5	0.5	0.5	0.5	0.5
M00892	Pathway modules	Carbohydrate metabolism	Other carbohydrate metabolism	UDP-N-acetyl-D-glucosamine biosynthesis, eukaryotes, glucose => UDP-GlcNAc	0.333333	0.333333	0.333333	0.5	0.5	0.5	0.166667	0.5	0.333333	0.5	0.5	0.166667	0.5	0.166667	0.333333	0.166667	0	0.333333	0.5	0.5	0.333333	0.5	0.333333	0.333333	0.166667	0.5	0.333333	0.5	0.5	0.333333	0.166667	0.5	0.333333	0.166667	0.166667	0.5	0.5	0	0.333333	0.166667	0.5	0.5	0.5	0.333333	0.5
M00895	Pathway modules	Metabolism of cofactors and vitamins	Cofactor and vitamin metabolism	Thiamine biosynthesis, prokaryotes, AIR (+ DXP/glycine) => TMP/TPP	0.222222	0.611111	0.611111	0.388889	0.611111	0.111111	0.277778	0.5	0.166667	0.444444	0.5	0.277778	0.0555556	0.388889	0	0.0555556	0.222222	0.166667	0.333333	0.0555556	0.277778	0.666667	0.5	0.222222	0	0.111111	0.722222	0.555556	0.333333	0.0555556	0.111111	0	0.222222	0	0.111111	0.722222	0.333333	0.333333	0.388889	0.722222	0.166667	0.222222	0.0555556	0.5	0.611111
M00896	Pathway modules	Metabolism of cofactors and vitamins	Cofactor and vitamin metabolism	Thiamine biosynthesis, archaea, AIR (+ NAD+) => TMP/TPP	0.25	0.6	0.8	0.6	0.6	0.25	0.4	0.4	0.25	0.4	0.4	0.25	0	0.4	0	0	0.4	0	0.6	0	0.2	0.8	0.6	0.2	0	0.25	0.8	0.6	0.2	0	0.25	0	0.4	0	0	0.8	0.6	0.4	0.25	0.8	0	0.5	0	0.6	0.6
M00897	Pathway modules	Metabolism of cofactors and vitamins	Cofactor and vitamin metabolism	Thiamine biosynthesis, plants, AIR (+ NAD+) => TMP/thiamine/TPP	0.2	0.2	0.2	0	0.2	0	0	0	0.2	0.2	0.2	0.4	0.2	0.2	0	0.2	0	0	0	0.2	0.2	0.2	0.2	0.2	0.2	0.4	0.2	0.2	0	0.2	0.2	0.2	0	0	0	0.2	0	0	0	0.2	0	0.2	0.2	0.2	0.2
M00898	Pathway modules	Metabolism of cofactors and vitamins	Cofactor and vitamin metabolism	Thiamine biosynthesis, pyridoxal-5P => TMP/thiamine/TPP	0	0	0	0	0	0	0	0	0.166667	0.166667	0.166667	0.166667	0.166667	0	0	0.166667	0	0	0	0.166667	0.166667	0	0	0.166667	0.166667	0.166667	0	0	0	0.166667	0	0.166667	0	0	0	0	0	0	0	0	0	0	0.166667	0	0
M00899	Pathway modules	Metabolism of cofactors and vitamins	Cofactor and vitamin metabolism	Thiamine salvage pathway, HMP/HET => TMP	0	0.333333	0.666667	1	0.333333	0	0.333333	0.333333	0	1	0.666667	0	0	0.333333	0	0	1	0	1	0	0.333333	0.666667	0.666667	0.333333	0	0	0.666667	0.333333	0.333333	0	0	0	0.666667	0	0	0.666667	1	0.666667	0	0.666667	0	0	0	0.333333	0.333333
M00903	Pathway modules	Biosynthesis of other secondary metabolites	Biosynthesis of other antibiotics	Fosfomycin biosynthesis, phosphoenolpyruvate => fosfomycin	0	0	0	0	0.166667	0	0	0	0	0	0	0	0	0	0	0	0	0	0	0	0	0	0	0	0	0	0	0	0	0	0	0	0	0	0	0	0	0	0	0	0	0	0.166667	0	0
M00905	Pathway modules	Biosynthesis of other secondary metabolites	Biosynthesis of other bacterial compounds	Grixazone biosynthesis, aspartate 4-semialdehyde => grixazone B	0	0.333333	0	0	0	0	0	0	0	0	0	0	0	0	0	0	0	0	0	0	0	0	0	0	0	0	0	0	0	0	0	0	0	0	0	0	0	0	0	0	0	0	0	0	0
M00909	Pathway modules	Carbohydrate metabolism	Other carbohydrate metabolism	UDP-N-acetyl-D-glucosamine biosynthesis, prokaryotes, glucose => UDP-GlcNAc	0.6	0.8	0.8	0.8	1	1	0.4	1	0.6	1	1	0.6	0.6	0.4	0.4	0.4	0.2	0.6	1	0.8	0.8	1	0.8	0.6	0.6	1	0.8	1	0.4	0.6	0.2	0.8	0.6	0.2	0.2	1	1	0.4	0.8	0.6	1	1	0.6	0.8	1
M00911	Pathway modules	Metabolism of cofactors and vitamins	Cofactor and vitamin metabolism	Riboflavin biosynthesis, fungi, GTP => riboflavin/FMN/FAD	0	0.333333	0.222222	0.444444	0.333333	0.444444	0.111111	0.222222	0.444444	0.222222	0.444444	0.222222	0.222222	0.333333	0.222222	0.111111	0	0	0.444444	0.444444	0.444444	0.222222	0.222222	0.333333	0.222222	0.111111	0.222222	0.333333	0	0.333333	0.111111	0.222222	0.333333	0.222222	0.111111	0.222222	0.444444	0	0.333333	0.333333	0.333333	0.222222	0.444444	0.222222	0.222222
M00912	Pathway modules	Metabolism of cofactors and vitamins	Cofactor and vitamin metabolism	NAD biosynthesis, tryptophan => quinolinate => NAD	0.25	0.5	0.5	0.625	0.375	0.625	0.25	0.375	0.625	0.375	0.5	0.375	0.625	0.75	0.125	0.625	0.25	0	0.25	0.625	0.375	0.375	0.25	0.5	0.625	0.125	0.25	0.375	0.5	0.75	0	0.75	0.375	0.375	0.25	0.375	0.375	0.375	0.375	0.25	0.75	0.25	0.5	0.625	0.375
M00913	Pathway modules	Metabolism of cofactors and vitamins	Cofactor and vitamin metabolism	Pantothenate biosynthesis, 2-oxoisovalerate/spermine => pantothenate	0.4	0.8	0.8	0.4	0.4	0.4	0.4	0.4	0.6	0.8	0.6	0.4	0.6	0.4	0.4	0.4	0.4	0	0.4	0.4	0.6	0.4	0	0.6	0.2	0.4	0.4	0.4	0.2	0.4	0.2	0.4	0.2	0.2	0.2	0.4	0.4	0.4	0.6	0.4	0.6	0.4	0.4	0.4	0.4
M00914	Pathway modules	Metabolism of cofactors and vitamins	Cofactor and vitamin metabolism	Coenzyme A biosynthesis, archaea, 2-oxoisovalerate => 4-phosphopantoate => CoA	0.285714	0.428571	0.428571	0.428571	0.285714	0.428571	0.428571	0.285714	0.428571	0.428571	0.428571	0.285714	0.428571	0.285714	0.285714	0.428571	0.285714	0	0.428571	0.285714	0.285714	0.285714	0.142857	0.428571	0.285714	0.142857	0.285714	0.142857	0.142857	0.142857	0.285714	0.285714	0.285714	0	0	0.285714	0.428571	0.285714	0.428571	0.285714	0.428571	0.285714	0.285714	0.285714	0.285714
M00916	Pathway modules	Metabolism of cofactors and vitamins	Cofactor and vitamin metabolism	Pyridoxal-P biosynthesis, R5P + glyceraldehyde-3P + glutamine => pyridoxal-P	0	0	0	0	0	0	0	0	1	0	0	0	0.5	0	1	1	0	0	0	1	0	0	0	0	0	0	0	0	0	0	0	1	0	0	0	0	0	0	0	0	0	0	1	0	0
M00917	Pathway modules	Lipid metabolism	Sterol biosynthesis	Phytosterol biosynthesis, squalene 2,3-epoxide => campesterol/sitosterol	0	0	0	0.0714286	0	0.0714286	0.0714286	0	0	0.0714286	0.0714286	0	0	0.0714286	0	0	0	0	0	0.0714286	0.0714286	0	0	0.0714286	0.0714286	0	0	0	0	0	0	0	0.0714286	0	0	0	0	0	0.0714286	0	0.0714286	0	0.0714286	0	0
M00919	Pathway modules	Amino acid metabolism	Serine and threonine metabolism	Ectoine degradation, ectoine => aspartate	0	0	0	0.75	0	0.5	0	0	0.25	0.25	0.5	0	0.25	0	0	0	0.25	0	0.25	0	0.25	0	0	0.5	0.25	0.25	0	0	0	0	0	0	0.25	0	0	0	0.25	0	0	0	0.25	0	0	0	0
M00921	Pathway modules	Biosynthesis of other secondary metabolites	Biosynthesis of other bacterial compounds	Cyclooctatin biosynthesis, dimethylallyl-PP + isopentenyl-PP => cyclooctatin	0	0	0	0	0	0	0	0	0	0	0	0	0	0	0	0	0	0	0	0.25	0	0	0	0	0	0	0	0	0	0	0	0.25	0	0	0	0	0	0	0	0	0	0	0	0	0
M00922	Pathway modules	Glycan metabolism	Lipopolysaccharide metabolism	CMP-Neu5Ac biosynthesis	0	0	0	0	0	0	0	0	0	0	0	0	0	0	0	0	0	0	0	0	0	0	0	0	0.333333	0	0	0	0	0	0	0	0	0	0	0	0	0	0	0	0	0	0	0	0
M00923	Pathway modules	Glycan metabolism	Lipopolysaccharide metabolism	UDP-L-FucNAm biosynthesis	0	0	0	0	0	0	0.25	0.25	0	0.25	0	0	0	0	0	0	0	0	0	0	0	0	0	0.25	0	0	0	0	0.25	0	0	0.25	0.25	0	0	0	0	0	0	0	0	0	0	0	0
M00924	Pathway modules	Metabolism of cofactors and vitamins	Cofactor and vitamin metabolism	Cobalamin biosynthesis, anaerobic, uroporphyrinogen III => sirohydrochlorin => cobyrinate a,c-diamide	0.25	0.75	0.166667	1	0.916667	0.916667	0.416667	0.25	0.166667	0.818182	0.666667	0.0909091	0.25	0.0909091	0.0909091	0	0.0833333	0	1	0.166667	0.916667	0.333333	0.166667	0.181818	0.166667	0.25	0.0833333	0.545455	0.0833333	0.0833333	0.0909091	0	0.666667	0	0	0.166667	1	0.0909091	0.25	0.166667	0.833333	0.25	0	0.25	0.833333
M00925	Pathway modules	Metabolism of cofactors and vitamins	Cofactor and vitamin metabolism	Cobalamin biosynthesis, aerobic, uroporphyrinogen III => precorrin 2 => cobyrinate a,c-diamide	0.181818	0.575758	0.0909091	0.818182	0.757576	0.818182	0.30303	0.0909091	0.121212	0.666667	0.545455	0	0.0909091	0.0909091	0.121212	0.030303	0.121212	0	0.818182	0.151515	0.69697	0.181818	0.0909091	0.121212	0.242424	0.121212	0	0.393939	0.0909091	0.151515	0.121212	0	0.666667	0	0	0.0909091	0.818182	0.0909091	0.272727	0.151515	0.606061	0.0909091	0.0606061	0.151515	0.666667
M00926	Pathway modules	Metabolism of cofactors and vitamins	Cofactor and vitamin metabolism	Heme biosynthesis, bacteria, glutamyl-tRNA => coproporphyrin III => heme	0.666667	0.777778	0.777778	0.666667	0.777778	0.555556	0.666667	0.666667	0.666667	0.555556	0.777778	0.666667	0.888889	0.555556	0.555556	0.777778	0.222222	0	0.555556	1	0.444444	0.666667	0.777778	0.666667	0.777778	0.444444	0.666667	0.666667	0.666667	0.777778	0.666667	0.555556	0.444444	0.444444	0.222222	0.666667	0.666667	0.666667	0.555556	0.555556	0.666667	0.555556	0.777778	0.555556	0.888889
M00932	Pathway modules	Metabolism of cofactors and vitamins	Cofactor and vitamin metabolism	Phylloquinone biosynthesis, chorismate (+ phytyl-PP) => phylloquinol	0	0.9	0	0	0.9	0.142857	0.142857	0.142857	0.5	0.142857	0.142857	0.142857	0.4	0.142857	0.3	0.4	0	0	0	0.3	0	0	0	0	0	0	0	0.5	0.1	0.2	0	0.1	0	0	0	0	0	0	0	0	0.142857	0	0.285714	0	0.8
M00935	Pathway modules	Energy metabolism	Methane metabolism	Methanofuran biosynthesis	0	0	0	0.166667	0	0.166667	0	0.333333	0	0	0.166667	0.166667	0	0	0	0	0	0.166667	0.166667	0	0	0.833333	0.5	0	0	0	0	0	0.166667	0	0	0	0	0	0	0	0.166667	0.166667	0	0	0	0.5	0	0	0
M00936	Pathway modules	Amino acid metabolism	Aromatic amino acid metabolism	Melatonin biosynthesis, plants, tryptophan => serotonin => melatonin	0	0.5	0	0	0.25	0.25	0	0	0.5	0	0	0	0.25	0	0.25	0.25	0	0	0	0.25	0	0	0	0.25	0.25	0	0	0.25	0	0.25	0	0	0.25	0	0	0	0.25	0	0.25	0	0.25	0	0.25	0.25	0.25
[truncated: 22 more columns]
